# Supplementary material for: Core belief challenge moderated the relationship between posttraumatic growth and adolescent academic burnout in Wenchuan area during the COVID-19 pandemic
Source: Front Psychol. 2022 Sep 28;13:1005176. doi: 10.3389/fpsyg.2022.1005176 (PMC9554300; doi:10.3389/fpsyg.2022.1005176)
Supplement: Supplementary file 1 [file Data_Sheet_1.xlsx]

## Sheet: data
id	gender	ethnicity	age	AcademicStage	PTGT3Q1	T3Q2	T3Q3	T3Q4	T3Q5	T3Q6	T3Q7	T3Q8	T3Q9	T3Q10	T3Q11	T3Q12	T3Q13	T3Q14	T3Q15	T3Q16	T3Q17	T3Q18	T3Q19	T3Q20	T3Q21	T3Q22	AcademicBornoutT6Q1	T6Q2	T6Q3	T6Q4	T6Q5	T6Q6	T6Q7	T6Q8	T6Q9	T6Q10	T6Q11	T6Q12	T6Q13	T6Q14	T6Q15	T6Q16	T6Q17	T6Q18	T6Q19	T6Q20	T6Q21	CoreBeliefChallengeT7Q1	T7Q2
1	1	5	18	2	5	5	5	4	0	5	5	5	5	5	5	5	5	5	5	5	5	5	5	5	5	5	1	5	5	1	1	5	1	5	1	1	5	1	1	1	1	5	1	1	1	1	5	5	5
2	2	1	17	2	0	0	0	0	0	0	0	0	0	0	0	0	0	0	0	0	0	0	0	0	0	0	1	1	1	1	1	1	1	1	1	1	5	1	1	1	1	5	1	1	1	1	5	0	0
3	2	5	18	2	0	1	1	0	0	1	1	0	1	1	1	1	1	1	1	1	1	1	1	1	1	1	2	2	3	2	2	3	4	1	3	3	4	2	3	2	3	2	3	3	2	3	1	2	2
4	1	5	17	2	0	3	2	1	0	1	1	1	1	1	1	1	1	1	1	1	1	1	1	1	1	1	3	1	1	2	2	2	2	2	2	2	3	2	2	2	2	2	2	2	2	2	2	2	2
5	2	5	17	2	3	2	2	4	1	2	0	1	1	1	1	1	1	1	1	1	0	0	2	1	2	2	3	3	1	3	3	2	3	1	3	2	4	2	2	4	3	3	3	3	3	2	3	2	2
6	2	32	18	2	3	3	3	3	0	3	3	3	3	3	3	3	3	3	3	0	2	3	3	3	3	3	3	2	2	2	3	3	3	3	2	3	4	3	3	3	3	3	4	2	3	4	2	2	2
7	2	5	17	2	0	0	0	0	0	0	0	0	0	0	0	0	0	0	0	0	0	0	0	0	0	0	5	4	4	3	5	3	5	4	4	4	5	3	2	3	3	5	3	2	4	2	4	0	0
8	1	32	18	2	3	3	3	4	0	3	3	3	3	3	3	3	3	3	3	0	3	3	3	3	3	3	3	2	2	2	3	1	2	2	2	1	5	1	1	2	1	4	1	1	2	1	3	2	2
9	2	32	18	2	4	3	4	3	3	3	3	3	3	3	4	4	4	3	3	2	3	3	2	3	2	2	3	2	2	1	3	3	3	2	2	2	4	1	3	1	1	3	2	1	2	1	3	1	1
10	2	5	18	2	3	2	3	4	1	2	3	0	0	2	0	3	4	3	3	0	3	4	3	3	0	0	3	4	2	4	3	4	3	2	2	3	3	3	4	4	3	4	4	2	2	2	2	3	1
11	2	5	19	2	0	0	2	2	1	0	1	0	0	1	5	0	0	0	0	0	0	0	0	0	0	0	2	3	1	4	5	1	5	1	5	1	5	1	1	1	1	5	1	1	1	1	5	0	0
12	1	5	18	2	3	3	3	3	3	4	3	3	3	3	3	3	3	3	4	0	3	3	3	3	3	0	4	3	2	3	4	3	4	2	3	2	4	3	3	4	4	2	3	3	3	3	4	3	2
13	1	32	19	2	4	5	5	5	1	4	3	5	3	5	5	5	5	2	5	2	5	5	5	5	5	2	2	2	2	2	2	3	3	1	3	2	2	1	3	3	3	1	2	1	1	1	2	4	4
14	2	5	17	2	2	2	3	2	2	2	2	2	0	3	3	4	2	2	2	2	2	2	2	2	2	2	3	3	2	2	1	1	4	2	3	4	4	2	1	4	4	3	1	1	4	4	4	3	3
15	1	5	18	2	5	5	5	5	4	5	2	5	5	5	5	5	5	5	5	5	5	5	5	5	5	5	1	1	1	1	1	1	1	1	1	1	1	1	1	1	1	1	1	1	1	1	1	0	3
16	1	5	18	2	3	2	3	4	3	3	4	3	3	4	4	3	3	3	3	3	3	3	3	3	3	3	3	3	3	3	3	1	3	3	1	1	3	3	1	3	1	3	3	3	3	4	3	2	2
17	1	32	18	2	2	2	1	3	1	1	4	2	3	3	4	3	3	0	3	3	3	3	2	3	1	0	3	2	2	3	4	1	3	1	3	1	3	3	1	2	2	3	1	2	2	2	3	1	2
18	2	32	18	2	1	5	5	4	2	3	5	5	0	0	0	0	1	0	1	2	0	0	0	0	0	0	3	1	1	2	1	2	4	1	1	1	3	2	2	3	1	3	3	1	2	1	1	2	2
19	1	5	17	2	0	0	0	0	0	0	0	0	0	0	0	0	0	0	0	0	0	0	0	0	0	0	5	5	2	5	4	5	4	1	4	1	5	2	3	2	3	4	4	4	4	3	5	0	0
20	2	5	18	2	5	4	4	3	0	4	2	1	1	2	5	5	5	3	3	2	3	4	3	3	3	3	3	2	1	3	2	4	4	1	2	1	3	2	3	2	2	2	4	2	2	2	1	2	2
21	1	32	18	2	0	0	0	0	0	0	0	0	0	0	0	0	0	0	0	0	0	5	0	0	4	3	3	4	3	4	4	1	4	3	2	3	4	4	2	4	2	3	3	2	2	4	3	4	4
22	1	32	18	2	2	2	2	3	0	3	3	3	1	2	3	3	3	3	3	0	3	3	1	3	3	3	3	2	2	2	2	1	3	1	1	2	4	2	1	2	2	3	1	2	2	2	3	2	2
23	1	32	18	2	4	4	4	1	3	2	2	3	2	2	2	3	3	2	2	1	0	1	1	2	2	4	5	5	4	5	5	4	1	2	1	1	5	4	4	5	4	5	4	4	5	5	5	0	0
24	2	1	17	2	4	4	4	4	3	3	3	3	4	4	4	3	3	3	4	3	3	3	3	3	3	4	2	2	2	1	1	4	5	1	2	3	4	2	3	3	3	1	3	2	2	1	3	0	0
25	2	5	18	2	1	1	0	1	1	3	3	3	3	0	0	0	0	0	0	0	1	4	0	4	4	4	3	2	2	5	3	1	5	1	1	4	2	4	1	3	3	5	1	1	4	4	2	2	3
26	1	5	17	2	4	4	4	4	0	3	3	3	1	2	3	4	0	0	0	0	2	2	2	2	2	1	3	3	2	2	3	2	2	1	1	2	2	1	1	1	1	3	2	2	2	2	4	0	0
27	1	32	18	2	4	3	3	4	1	3	2	2	2	3	3	3	3	3	4	1	1	1	2	2	2	2	2	3	2	3	2	1	3	3	3	3	2	3	3	4	3	3	4	3	3	3	2	2	3
28	2	32	17	2	4	4	4	4	0	3	1	1	3	3	3	4	4	4	3	0	3	4	4	4	2	0	3	3	2	3	3	3	3	3	3	3	4	4	3	3	3	3	3	2	3	3	3	4	3
29	2	1	18	2	3	1	0	1	0	1	1	1	0	3	2	2	2	0	4	0	1	1	0	0	0	0	3	3	2	3	2	1	3	2	2	3	3	2	2	3	2	3	2	1	3	2	3	0	1
30	1	5	18	2	0	0	0	0	0	0	0	0	0	0	0	0	0	0	0	0	0	0	0	0	0	0	3	3	3	3	3	3	3	3	3	3	3	3	3	3	3	3	3	3	3	3	3	0	0
31	2	1	17	2	0	0	0	0	0	0	0	0	0	0	0	0	0	0	0	0	0	0	0	0	0	0	1	1	1	1	1	1	1	1	1	1	3	1	1	1	1	3	1	1	1	1	3	0	0
32	2	5	18	2	4	3	4	2	4	2	3	3	3	4	4	4	4	2	4	3	3	4	3	3	4	4	3	3	1	3	3	1	4	1	1	1	3	2	2	1	1	3	1	1	1	1	3	3	3
33	1	5	18	2	5	5	5	5	3	3	3	3	2	2	5	3	3	2	5	2	2	2	1	2	2	2	4	3	3	2	4	3	2	3	2	3	4	3	3	2	3	4	3	3	2	2	3	2	2
34	2	32	18	2	3	2	3	0	0	1	0	1	0	1	3	4	4	4	3	3	3	3	2	4	2	4	3	3	3	3	3	1	4	2	3	1	3	2	3	3	5	3	3	2	3	2	1	2	2
35	2	5	17	2	5	5	5	5	0	5	5	5	4	4	4	5	4	4	4	0	4	4	4	4	4	4	2	3	2	2	1	3	2	2	1	3	4	2	1	1	1	2	5	2	2	1	1	5	5
36	2	32	18	2	1	1	1	1	1	1	1	1	1	0	0	1	1	1	1	0	1	1	1	1	1	1	3	3	3	4	3	3	3	2	3	3	3	3	2	3	3	3	3	3	3	3	3	2	2
37	2	1	18	2	1	3	0	2	0	4	0	3	4	4	0	1	1	0	1	4	0	0	1	0	2	0	3	2	2	4	3	2	2	3	2	4	4	2	2	3	2	3	1	3	2	2	3	0	1
38	2	32	17	2	4	3	4	2	3	2	1	2	4	3	2	2	1	0	1	0	1	2	3	3	1	3	3	4	3	2	1	4	4	1	3	1	4	4	4	3	3	4	4	4	4	3	3	5	5
39	2	5	18	2	4	4	3	2	1	3	3	3	3	3	3	4	4	2	3	3	3	4	3	4	3	2	3	2	2	2	2	3	3	1	1	2	2	1	2	2	2	2	3	2	2	1	2	3	3
40	1	1	18	2	3	3	3	2	1	1	1	3	1	1	1	1	1	1	1	1	1	1	1	1	1	1	3	3	3	3	3	3	3	3	2	3	5	3	3	3	3	4	3	3	3	3	3	1	2
41	2	32	18	2	4	2	0	3	0	0	0	0	0	0	0	0	2	0	0	0	1	0	0	0	0	0	3	1	1	1	5	1	3	1	2	1	4	1	1	1	1	3	2	1	2	1	3	0	0
42	2	5	18	2	3	4	5	5	3	3	4	3	5	5	4	5	5	1	5	3	5	3	3	5	3	5	2	3	1	2	1	2	3	2	2	2	1	3	1	3	1	1	2	2	2	1	2	5	5
43	2	5	17	2	4	4	4	3	3	3	4	4	3	3	3	3	4	3	4	2	3	3	3	3	3	2	2	2	3	3	2	1	3	3	1	3	3	2	1	2	3	3	2	2	2	1	2	2	2
44	2	32	18	2	5	3	5	2	0	0	0	0	0	5	5	3	5	0	5	0	2	2	0	4	0	2	4	3	3	4	3	3	4	3	3	5	4	3	3	5	2	3	3	3	2	3	4	5	5
45	2	32	17	2	3	3	3	3	3	3	3	3	3	3	3	3	3	3	3	3	3	3	3	3	3	3	3	4	3	3	3	4	4	4	3	4	3	3	3	4	3	3	3	3	4	3	3	4	4
46	1	5	17	2	5	4	5	4	0	0	4	0	4	0	0	0	0	0	0	0	0	0	0	0	0	0	1	1	1	1	3	1	1	1	1	1	5	1	1	1	1	2	1	1	1	1	2	2	1
47	2	32	19	2	0	0	0	0	0	0	4	0	0	0	2	4	2	1	1	0	0	4	0	0	0	0	3	3	2	2	3	2	3	1	2	1	4	2	2	2	3	4	2	2	2	2	4	0	0
48	1	1	18	2	0	3	2	0	0	3	3	0	2	0	0	0	2	0	0	0	0	0	1	0	0	0	2	3	3	3	2	2	3	2	2	2	3	2	3	3	2	2	3	2	3	2	2	4	4
49	2	1	17	2	3	3	3	3	1	2	3	3	3	3	3	3	3	3	3	2	3	3	2	3	2	2	2	2	2	2	2	3	4	2	2	2	3	1	2	2	1	2	3	2	5	2	2	2	1
50	1	32	18	2	4	4	4	4	0	4	3	3	4	4	4	5	4	4	5	0	4	3	4	4	2	3	2	1	1	1	3	1	3	3	2	2	3	1	2	1	1	2	1	1	1	1	2	4	4
51	1	5	18	2	4	4	3	4	0	3	5	3	3	3	3	4	4	3	4	1	2	4	3	4	3	1	3	3	3	3	2	2	4	2	2	2	4	3	2	4	2	3	4	4	3	3	3	4	4
52	1	32	18	2	4	5	4	5	0	1	1	5	1	5	3	1	3	4	2	0	3	3	3	4	4	0	2	4	4	4	2	2	5	3	2	4	2	3	4	4	5	1	3	4	4	2	1	3	3
54	2	5	17	2	3	5	2	3	0	3	0	3	3	3	2	3	4	4	4	0	5	4	0	4	4	4	3	2	1	1	2	3	2	1	2	1	3	1	3	2	3	1	1	1	2	2	1	1	2
55	2	32	19	2	4	4	4	4	1	3	3	5	3	4	5	3	4	3	3	1	4	4	4	2	4	1	3	2	2	3	2	2	3	2	2	2	3	2	1	3	2	1	3	2	3	2	3	2	2
56	2	32	18	2	3	3	3	2	1	1	3	2	3	3	3	3	3	1	1	1	1	3	1	3	3	3	3	2	2	3	3	2	4	2	3	2	3	2	2	3	2	3	2	2	2	3	3	1	2
57	1	5	18	2	4	4	5	3	0	1	4	5	2	4	5	2	2	1	3	0	4	4	5	1	1	0	3	4	3	3	2	1	3	2	1	4	4	4	1	5	2	1	5	4	1	1	3	3	3
58	1	32	18	2	1	1	1	2	2	2	2	1	2	1	2	1	2	1	2	2	1	1	1	1	1	2	3	2	1	2	2	3	3	1	2	2	4	2	2	2	2	4	2	2	2	2	4	1	2
59	2	32	20	2	0	0	0	0	0	0	0	0	0	0	0	2	0	0	0	0	0	2	0	0	1	0	2	1	1	2	1	2	5	1	1	1	3	1	1	1	1	3	1	1	1	1	2	3	3
60	2	5	18	2	3	3	3	4	0	0	0	0	0	5	3	5	3	3	0	0	0	5	0	5	0	0	3	3	2	3	2	4	4	3	2	2	4	3	2	4	3	4	4	3	4	3	3	2	2
61	2	5	17	2	3	4	4	3	0	0	0	0	0	3	0	3	0	0	0	0	3	0	0	0	0	0	3	4	2	5	3	2	3	2	2	2	3	3	3	5	3	2	4	4	3	3	2	2	2
62	2	1	19	2	3	3	2	2	1	2	1	2	2	3	4	3	3	2	3	1	2	2	1	3	1	1	2	2	2	3	3	2	4	2	2	3	3	2	1	3	3	3	3	2	3	2	2	2	3
63	2	5	17	2	4	4	5	3	0	3	3	3	0	0	0	3	3	0	4	0	0	0	0	0	0	3	3	2	2	2	2	2	3	2	2	3	1	3	1	2	4	4	2	2	2	1	3	2	2
64	2	32	17	2	0	0	0	0	0	0	0	0	0	0	0	0	0	0	0	0	0	0	0	0	0	0	3	3	3	3	3	3	3	3	3	3	3	3	3	3	3	3	3	3	3	3	3	2	2
65	2	5	19	2	4	5	4	3	2	2	2	2	0	1	4	4	5	2	5	2	0	0	0	0	0	0	3	3	2	3	2	4	4	5	3	4	3	4	4	4	4	2	3	2	2	2	2	2	3
66	2	32	19	2	1	1	1	1	0	1	0	1	0	0	0	0	0	0	0	0	0	0	0	0	0	0	3	2	1	2	2	1	3	2	2	2	4	1	1	3	2	1	1	1	3	2	1	0	0
67	2	32	18	2	0	4	4	0	0	0	0	0	0	0	0	0	0	0	0	0	0	0	0	0	0	0	4	3	3	3	2	3	3	1	1	3	5	3	2	3	1	2	3	3	3	2	3	1	0
68	2	32	19	2	2	2	4	4	4	2	5	4	4	4	4	4	4	4	4	4	4	4	4	4	4	4	4	5	4	3	1	1	5	3	2	5	4	5	1	5	5	1	3	5	1	3	1	4	4
69	2	1	17	2	4	4	4	4	2	1	2	2	0	4	4	4	3	2	4	1	4	4	4	1	4	4	4	4	3	4	2	4	3	3	4	3	4	4	3	4	4	3	3	4	3	4	4	1	1
70	2	32	18	2	3	3	0	0	0	0	0	0	0	0	0	0	0	0	2	0	2	0	2	0	0	0	3	2	3	2	4	3	2	1	2	3	2	1	4	3	3	2	4	1	3	2	2	1	1
71	2	5	18	2	2	0	0	0	0	0	0	0	0	0	3	0	0	0	0	0	0	2	3	2	2	2	2	2	2	1	2	3	1	2	2	4	3	3	2	2	2	4	4	1	3	1	2	4	4
72	1	5	18	2	0	0	0	0	0	0	0	0	0	0	0	0	0	0	0	0	0	2	0	1	0	0	2	2	1	3	2	3	3	1	2	1	4	3	2	4	4	3	4	3	1	2	3	5	4
73	2	32	19	2	2	1	2	2	2	3	3	2	3	3	2	3	2	1	3	2	1	3	1	2	1	3	4	4	3	4	3	3	4	2	3	3	4	4	4	4	3	3	4	3	4	4	3	2	2
74	1	4	18	2	2	1	2	0	0	0	0	0	0	0	0	0	0	0	0	0	0	0	0	0	1	0	3	3	2	3	2	2	3	2	1	1	1	1	2	3	1	1	1	2	2	2	1	5	5
75	2	5	17	2	5	5	5	5	0	0	0	5	0	4	5	5	5	3	2	0	5	5	5	0	5	5	3	2	3	3	3	5	4	2	3	1	4	3	4	4	5	3	5	3	5	1	3	1	4
76	2	32	18	2	4	4	4	4	0	3	3	3	0	0	0	1	0	1	1	1	1	1	1	1	1	1	3	3	2	3	3	2	3	1	2	2	4	2	1	3	2	3	3	1	2	2	4	2	2
77	2	5	18	2	0	0	0	0	0	0	0	0	1	1	1	0	0	0	0	0	4	4	3	0	0	0	2	2	3	3	2	2	3	2	2	5	4	3	2	3	2	2	2	2	2	2	2	2	3
78	2	5	18	2	5	5	5	5	1	5	1	5	5	2	5	5	5	0	5	0	2	2	2	2	2	2	2	3	4	3	1	3	5	5	5	2	1	5	1	3	1	2	5	5	5	5	1	5	5
79	2	32	18	2	0	0	0	0	0	0	0	0	0	0	0	0	0	0	0	0	0	0	0	0	0	0	3	3	2	3	5	3	3	1	3	3	4	3	3	3	5	5	2	1	1	2	3	2	0
80	1	5	18	2	3	4	3	4	0	2	1	2	2	1	4	4	5	1	3	0	3	3	1	1	3	0	3	2	1	4	4	1	2	1	1	2	3	1	1	3	2	3	1	1	2	1	2	0	2
81	2	32	18	2	1	1	0	1	1	1	1	1	1	1	1	1	1	1	1	1	1	1	1	1	1	0	3	3	2	3	3	3	3	1	2	1	5	3	3	3	1	3	3	2	2	3	3	3	3
82	2	32	19	2	3	3	3	3	3	3	3	3	0	0	3	3	3	0	3	0	3	3	0	3	0	0	3	2	3	2	3	1	4	2	2	3	4	1	2	2	2	4	4	1	2	1	1	0	1
83	1	32	18	2	2	2	2	2	2	2	2	2	2	2	2	2	2	2	2	2	2	2	2	2	2	2	3	3	3	3	3	3	3	3	3	3	3	3	3	3	3	3	3	3	3	3	3	1	1
84	1	1	19	2	3	3	3	3	1	2	2	3	2	2	4	2	3	3	4	3	4	4	4	4	4	4	3	3	3	3	3	2	2	1	2	2	4	2	2	3	2	4	3	3	3	2	4	2	1
85	1	32	17	2	1	1	0	1	0	0	0	0	0	0	0	0	0	0	0	0	0	0	0	0	0	0	5	1	1	2	1	1	3	1	1	1	3	3	1	2	1	1	1	1	1	1	2	0	4
86	2	4	18	2	5	5	5	5	0	0	0	0	5	0	0	1	0	0	0	0	0	5	0	0	0	0	2	1	1	3	1	1	3	1	1	1	1	1	1	3	2	3	3	1	1	1	2	0	4
87	2	32	18	2	3	3	3	1	1	3	3	3	3	3	3	3	3	1	3	1	3	3	3	3	3	3	3	2	1	2	4	2	3	2	1	2	4	2	1	2	2	3	2	1	2	2	4	1	2
88	2	32	18	2	4	4	4	3	2	3	2	3	3	3	3	3	3	3	3	3	3	4	3	3	3	3	2	2	1	2	2	2	3	1	1	1	3	1	1	1	2	3	1	1	1	1	3	1	1
90	2	5	18	2	4	4	4	2	0	1	1	1	0	1	1	3	4	4	4	0	4	4	4	4	4	0	2	3	2	3	1	3	4	1	1	1	3	3	1	3	1	3	1	1	3	2	3	5	1
91	2	32	18	2	3	0	0	1	0	0	0	0	0	0	2	2	2	0	1	0	3	3	0	3	0	0	4	1	1	2	2	3	3	1	2	3	3	2	2	2	1	3	2	2	1	1	3	2	2
92	2	4	17	2	3	1	2	2	0	2	3	2	1	2	3	3	3	1	2	0	2	2	1	3	1	0	2	2	2	2	3	1	3	1	2	1	3	2	1	3	2	3	2	2	3	2	3	1	2
93	2	32	19	2	3	3	3	3	3	3	3	3	3	3	3	3	3	3	3	3	3	3	3	3	3	3	4	3	1	3	2	2	3	1	1	1	5	1	2	4	2	3	3	2	4	3	2	1	1
94	2	32	19	2	1	1	1	1	1	1	1	1	1	1	1	1	1	1	1	1	1	1	1	1	1	1	1	1	1	1	1	1	1	1	1	1	5	1	1	1	1	5	1	1	1	1	5	5	5
95	2	5	18	2	2	2	2	2	0	1	1	1	1	1	1	1	3	3	3	0	1	1	1	1	1	1	2	3	3	3	3	3	3	3	3	3	3	3	3	3	3	3	3	3	3	3	3	2	2
96	2	5	18	2	1	0	0	0	0	0	0	0	0	0	0	0	0	0	1	0	0	0	0	0	0	0	3	3	2	3	2	2	3	3	2	4	4	2	2	3	2	3	5	2	4	1	4	3	3
97	2	32	18	2	0	1	0	3	4	4	3	4	2	2	0	1	0	0	0	3	1	1	1	1	1	1	3	3	2	3	3	2	4	3	2	2	4	2	3	2	2	4	2	2	2	2	4	1	1
98	1	5	18	2	2	2	2	2	2	2	2	2	2	2	2	2	2	2	2	2	2	2	2	2	2	2	3	3	3	3	3	3	3	3	3	3	3	3	3	3	3	3	3	3	3	3	3	2	2
99	2	1	17	2	3	3	3	3	3	3	3	3	3	3	3	3	3	3	3	3	3	3	3	3	3	3	3	3	3	3	3	3	3	2	3	3	3	3	3	3	3	3	3	3	3	3	3	2	2
100	1	5	19	2	4	3	4	4	3	3	4	4	2	3	4	4	4	3	4	3	4	4	2	3	3	4	2	3	3	3	2	3	3	2	1	1	4	2	1	2	2	1	4	1	1	2	3	4	4
101	2	32	10	2	2	2	2	3	1	2	1	2	1	1	4	3	4	1	3	1	3	3	3	2	1	2	3	3	3	3	2	2	3	2	2	2	3	2	2	2	2	3	2	2	2	2	3	2	2
102	2	5	17	2	3	2	3	3	3	3	3	4	3	3	3	3	3	3	3	3	3	3	3	3	3	3	3	2	2	2	2	2	2	1	2	2	3	2	1	2	1	3	2	1	2	1	3	2	2
103	1	1	18	2	4	4	3	2	2	2	3	3	1	4	3	3	3	3	3	0	2	2	2	3	2	3	2	4	2	3	3	1	3	3	3	3	3	3	3	3	3	3	3	3	3	3	3	2	2
104	2	5	20	2	5	5	5	5	0	5	5	5	3	3	5	3	5	0	3	0	3	3	3	0	0	0	2	4	2	2	3	2	3	1	2	4	5	2	4	2	1	2	3	1	1	3	2	1	1
105	1	5	19	2	0	0	0	0	0	0	0	0	0	0	0	0	0	0	0	0	0	0	0	0	0	0	1	1	1	1	1	1	1	1	1	1	1	1	1	1	1	5	1	1	1	1	1	0	0
106	2	5	18	2	3	0	5	2	0	0	0	1	0	2	4	4	0	0	0	0	0	4	0	0	0	0	4	3	2	3	4	3	3	2	3	3	5	3	3	4	1	4	4	2	3	2	4	1	2
107	2	32	18	2	4	0	0	0	0	0	0	4	0	4	4	4	4	0	0	0	0	4	0	0	0	0	3	1	3	2	2	1	3	1	1	1	5	1	1	1	1	3	1	1	1	1	5	0	0
108	2	32	18	2	2	2	2	2	2	2	2	2	3	3	3	3	3	3	3	3	3	3	3	3	3	3	4	4	2	3	3	3	3	2	2	2	3	3	3	3	3	3	3	3	3	3	3	1	1
109	1	5	18	2	3	3	3	3	3	3	3	3	3	3	3	3	3	3	3	3	3	3	3	3	3	3	2	2	2	2	2	2	2	2	2	2	2	2	2	2	2	2	2	2	2	2	2	3	3
110	1	5	17	2	3	2	3	4	0	3	0	2	0	2	2	2	2	2	2	0	2	2	2	2	2	2	1	1	1	1	1	1	5	1	1	1	3	1	3	1	2	3	5	2	1	1	2	3	2
111	2	1	17	2	2	1	1	1	0	0	0	0	1	1	0	2	2	0	0	0	0	0	0	0	0	0	3	3	2	3	2	3	3	3	2	2	4	3	3	3	3	3	3	2	3	2	2	2	2
112	2	1	18	2	3	3	3	3	0	2	4	3	3	2	3	3	3	1	3	0	2	3	2	3	2	3	4	3	3	3	2	2	4	2	3	2	4	3	3	3	4	2	2	3	4	2	5	2	2
113	2	1	18	2	3	3	3	3	3	3	3	3	3	3	3	3	3	3	3	3	3	3	3	3	3	3	3	3	2	2	2	2	2	2	2	3	4	2	2	2	2	4	2	2	2	2	4	2	2
114	2	1	18	2	0	0	0	0	0	0	0	0	0	0	0	0	0	0	0	0	0	0	0	0	0	0	3	3	2	3	1	2	4	1	3	3	4	3	2	3	2	2	2	1	2	2	4	1	3
115	2	5	20	2	0	0	0	1	1	1	1	1	1	1	1	1	1	0	1	4	0	0	0	0	0	0	3	3	3	3	3	3	3	3	3	3	3	2	2	2	2	4	2	1	2	1	4	1	1
116	2	5	19	2	5	5	5	5	0	3	3	3	3	1	4	4	4	1	3	0	3	3	1	3	1	0	2	3	3	3	2	2	2	2	2	2	5	2	2	2	2	3	2	2	2	2	3	3	3
117	2	5	17	2	5	3	5	4	3	3	3	3	3	3	4	5	5	1	4	3	4	5	3	3	3	3	4	4	3	4	4	2	2	2	2	5	4	4	3	4	2	2	4	3	2	2	3	4	4
118	1	5	19	2	3	3	3	3	0	0	0	0	0	0	0	4	0	0	0	0	0	3	0	3	0	0	3	2	1	2	3	1	3	1	1	1	3	1	1	2	1	3	1	1	1	1	3	0	0
119	2	5	18	2	4	1	0	1	0	0	2	2	0	0	0	0	1	1	0	0	0	0	0	0	0	0	3	2	1	2	2	1	2	2	1	2	5	1	1	1	2	3	1	1	2	2	5	3	3
120	2	32	18	2	2	1	4	4	1	2	1	4	1	5	5	3	5	0	5	1	3	4	1	4	2	5	3	1	1	3	4	1	3	2	2	1	5	1	3	4	3	1	1	3	4	3	5	0	5
121	2	32	18	2	4	4	4	4	0	3	2	2	1	4	4	4	0	0	0	0	2	2	2	2	2	2	3	3	2	3	2	3	3	3	2	3	3	3	1	3	2	3	1	3	3	2	2	3	2
122	2	32	18	2	1	1	1	1	2	1	1	1	1	1	1	1	1	1	1	1	1	1	1	1	2	1	3	2	2	3	2	1	4	3	1	3	4	1	1	3	1	5	1	1	2	1	5	0	0
123	1	5	19	2	2	3	4	3	1	2	2	2	1	0	2	2	2	0	1	0	2	3	0	2	4	0	3	2	2	2	3	2	3	2	2	2	3	2	3	2	2	2	2	2	2	2	2	1	2
124	2	32	18	2	3	1	0	0	0	0	0	0	0	0	0	0	0	0	0	0	0	0	0	0	0	0	3	3	3	3	1	1	4	1	2	3	2	2	3	3	3	4	1	3	2	4	2	3	3
125	2	1	18	2	5	4	4	4	2	3	4	4	3	3	4	4	4	4	4	4	4	4	4	4	4	4	3	2	1	2	3	2	3	1	3	1	4	2	2	3	2	3	2	2	4	2	4	1	1
126	2	5	18	2	5	5	5	5	1	5	5	5	5	1	5	5	5	1	5	1	5	5	5	5	5	1	1	1	1	1	1	1	3	1	1	1	1	1	1	1	1	1	1	1	1	1	1	1	1
127	1	1	19	2	0	2	1	1	2	1	0	0	0	3	2	5	0	3	0	0	0	0	2	3	1	3	3	3	2	3	4	4	4	1	4	1	5	5	3	3	2	5	3	4	3	4	4	2	2
128	1	1	18	2	2	3	1	1	0	2	2	3	3	4	1	4	3	3	4	0	3	3	4	4	3	0	3	2	1	3	3	4	3	1	1	2	4	3	2	3	1	4	4	2	2	3	3	2	3
129	2	5	18	2	1	1	1	3	0	0	0	1	1	0	0	0	0	0	0	0	0	0	2	1	1	1	3	4	4	4	2	1	2	2	3	4	2	3	2	4	4	3	3	2	4	3	2	1	0
130	1	5	18	2	5	5	5	5	2	4	4	4	4	4	4	4	4	4	4	4	4	4	4	4	4	4	2	2	2	2	2	2	2	2	2	2	3	2	2	3	2	3	4	2	2	2	4	3	3
131	2	32	19	2	2	2	2	4	2	2	2	2	2	2	2	2	2	2	2	2	2	5	2	2	2	2	3	2	3	2	3	3	3	2	3	3	3	3	2	2	2	2	2	2	2	2	4	3	3
132	1	32	18	2	3	3	3	4	1	0	0	3	0	0	0	2	2	2	2	2	0	0	0	0	0	0	4	3	3	2	2	5	3	3	1	1	5	2	1	2	2	2	2	2	2	2	3	3	4
133	1	-2	18	2	0	1	0	0	1	0	1	0	1	0	0	0	0	0	0	1	0	0	0	0	1	1	3	3	3	3	3	2	2	2	2	4	4	3	3	3	4	4	2	3	3	2	2	3	2
134	2	4	18	2	1	1	1	1	0	0	0	0	0	1	1	0	1	0	1	0	1	1	0	1	1	1	3	3	3	3	2	2	3	2	3	4	4	3	3	4	2	2	4	4	4	2	3	3	3
135	2	32	18	2	1	1	1	1	1	1	1	1	1	1	1	1	1	1	1	1	1	1	1	1	1	1	2	4	4	4	2	4	4	4	4	4	2	4	4	2	4	2	4	3	3	2	2	2	2
136	1	5	20	2	2	2	2	3	3	2	3	3	3	3	3	2	3	3	3	3	3	3	3	3	3	3	2	4	4	4	1	5	5	4	4	4	2	4	4	4	4	2	4	5	4	4	2	4	4
137	1	32	18	2	5	0	5	0	0	0	0	0	0	0	5	5	5	0	5	0	5	5	5	5	0	5	1	1	1	1	1	1	1	1	1	1	1	1	1	1	1	1	1	1	1	1	1	0	0
138	2	32	17	2	1	1	0	0	0	0	0	0	0	0	0	0	0	0	0	0	0	0	0	0	1	0	4	3	3	3	2	1	4	3	1	4	4	3	1	4	4	3	4	4	4	2	4	4	4
139	2	32	18	2	4	1	1	1	1	1	1	1	3	1	2	3	4	1	1	1	1	1	1	1	0	1	5	1	1	1	3	3	3	3	3	3	4	5	3	3	3	4	3	5	5	5	4	1	1
140	2	32	19	2	1	1	1	1	3	1	1	1	1	2	2	4	4	0	0	2	0	0	0	0	0	2	3	3	3	3	3	2	3	2	4	2	4	3	3	3	3	4	4	3	3	2	2	5	5
141	2	32	18	2	2	0	3	1	1	0	3	0	3	3	4	5	4	3	4	3	4	4	2	0	4	5	3	2	2	4	2	2	3	1	2	2	5	2	2	3	2	3	2	3	3	2	3	3	3
142	2	1	18	2	3	3	4	3	0	1	4	3	3	2	4	3	4	3	4	0	3	3	3	3	1	1	3	3	1	3	2	2	3	1	1	1	4	1	1	2	1	3	1	1	2	1	2	2	2
143	1	1	17	2	5	5	5	5	0	3	3	3	3	3	3	3	3	0	3	0	3	3	3	3	3	3	1	1	1	1	1	1	3	1	1	1	3	1	1	3	1	1	3	1	1	1	1	0	0
144	2	32	19	2	4	4	4	4	4	4	4	4	4	4	4	4	4	4	4	4	4	4	4	4	4	4	3	3	3	5	2	3	3	4	3	5	4	3	5	5	5	3	5	1	5	1	3	1	3
145	2	1	19	2	5	5	5	5	0	0	0	0	0	0	5	5	5	0	0	0	5	0	0	0	0	0	5	3	1	1	5	1	1	1	1	1	5	5	3	5	5	1	5	1	1	1	2	0	0
146	2	1	17	2	3	4	4	4	0	3	3	3	1	3	3	3	3	3	3	0	3	3	3	3	3	3	3	3	3	3	2	3	3	3	2	4	3	3	3	4	3	3	3	2	3	2	3	1	1
147	2	32	18	2	0	0	0	0	0	0	0	0	0	0	0	0	0	0	0	0	0	0	0	0	0	0	3	3	3	3	3	2	3	3	3	3	3	3	3	3	3	3	3	3	3	3	3	2	2
149	2	32	18	2	5	5	5	5	0	5	5	5	5	5	5	5	5	5	5	2	5	5	5	5	5	0	3	3	2	2	2	1	4	2	3	1	3	2	1	3	3	2	2	1	3	2	3	0	2
150	2	5	18	2	2	2	1	3	0	2	2	2	2	2	2	2	2	2	2	0	2	2	2	2	2	2	3	2	3	4	3	2	3	3	2	3	5	3	1	3	3	4	3	3	3	3	3	2	2
151	2	32	17	2	1	1	1	1	1	1	1	1	1	1	1	1	1	1	1	1	1	1	1	1	1	1	4	2	2	2	4	2	2	2	2	2	4	2	2	2	2	4	2	2	4	2	4	1	1
152	2	5	18	2	3	3	2	3	0	2	1	3	4	4	4	3	3	2	4	1	3	3	2	2	4	3	3	2	3	2	3	2	3	2	2	3	4	2	3	3	2	3	3	2	3	2	3	2	3
153	2	5	18	2	4	4	3	3	1	1	2	3	3	4	4	4	4	3	3	2	3	3	2	3	3	1	2	3	3	3	1	2	3	2	2	2	3	2	2	3	2	2	3	3	3	2	3	2	2
154	2	32	17	2	5	4	5	5	1	3	5	5	3	5	5	5	5	2	5	1	5	5	5	5	5	1	3	2	3	3	1	2	3	2	2	2	2	3	2	3	1	2	1	1	3	1	1	3	5
155	2	32	17	2	5	5	5	5	2	5	5	5	5	5	5	5	5	5	5	2	5	5	5	5	5	5	1	1	1	1	1	1	3	1	1	1	1	1	2	2	1	1	3	1	1	1	1	5	5
156	2	32	18	2	0	0	0	0	0	0	0	0	0	1	0	0	0	1	0	1	0	0	0	0	0	0	1	2	2	3	2	1	3	2	3	3	4	3	3	4	2	2	2	3	3	3	2	3	3
157	2	5	18	2	2	2	0	2	2	3	0	2	0	0	4	4	2	1	2	3	1	4	1	4	0	5	5	4	2	3	1	1	3	3	1	5	5	4	2	4	2	5	5	2	5	2	4	0	0
158	2	5	20	2	0	0	0	0	0	0	0	0	1	0	0	5	4	0	3	5	0	0	0	0	0	0	3	2	1	3	3	2	3	2	2	2	4	3	1	3	1	2	1	1	2	1	3	1	1
159	2	32	19	2	1	1	1	1	1	1	1	1	1	1	1	1	1	1	1	1	1	1	1	1	1	1	3	2	2	2	2	2	2	2	1	2	4	1	2	2	2	4	2	2	2	2	4	1	1
160	2	32	18	2	3	4	4	4	2	3	2	4	3	3	3	5	4	3	4	1	4	4	3	4	3	1	3	3	3	3	3	1	3	3	2	3	3	3	2	3	2	3	2	2	3	3	3	2	2
161	2	32	18	2	3	3	3	3	3	3	3	3	3	3	3	3	3	3	3	3	3	3	3	3	3	3	4	1	1	3	4	3	2	1	3	4	3	3	3	3	2	3	3	1	2	1	4	5	5
162	2	32	18	2	3	3	3	3	3	3	3	3	3	3	3	3	3	3	3	3	3	3	3	3	3	3	5	1	1	1	3	3	1	3	3	3	5	1	5	5	5	5	2	5	5	5	5	3	3
163	2	5	18	2	4	4	1	1	1	0	0	1	2	1	3	4	2	0	4	2	0	3	0	0	0	2	3	3	3	2	3	2	2	1	2	2	5	1	2	2	2	4	1	1	2	1	4	0	1
164	1	32	20	2	0	1	0	1	0	1	0	1	0	0	0	0	0	0	0	0	0	0	1	0	0	0	3	2	2	3	4	3	3	3	2	1	5	2	2	3	2	3	3	3	1	1	2	2	2
165	2	5	17	2	1	1	4	3	4	4	4	4	0	1	0	0	1	1	1	1	1	1	1	1	1	1	2	2	5	3	1	1	3	2	1	2	5	1	1	1	4	1	1	1	4	2	1	5	5
166	2	32	18	2	1	3	3	3	0	3	3	3	3	3	3	3	3	3	3	3	3	3	3	3	3	3	3	2	2	2	2	2	3	2	2	1	3	2	1	2	2	3	2	2	2	2	4	1	1
167	2	5	19	2	3	3	3	3	0	1	0	1	0	1	1	1	1	0	1	0	0	3	3	3	0	0	3	2	2	3	2	1	3	2	2	2	3	3	3	3	2	3	3	2	2	1	3	0	1
168	1	5	19	2	0	0	0	0	0	0	0	0	0	0	0	0	0	0	0	0	0	0	0	0	0	0	5	1	2	2	5	1	3	1	1	1	5	1	1	2	1	5	1	1	2	2	2	0	0
169	2	5	21	2	3	2	3	3	2	2	2	2	2	2	3	3	3	2	3	2	2	2	2	2	2	2	3	2	2	3	2	2	3	2	2	2	4	2	2	2	1	3	2	2	2	3	3	4	4
170	1	4	18	2	0	0	0	0	0	0	0	0	0	0	0	0	0	0	0	0	0	0	0	0	0	0	1	5	1	1	1	1	1	5	1	1	5	1	1	1	1	1	3	1	1	1	5	0	0
171	2	5	17	2	2	3	0	3	0	0	0	0	0	3	0	4	0	0	0	0	0	4	4	4	4	0	3	2	2	4	3	4	4	1	3	3	4	4	1	4	4	4	3	3	4	1	3	2	2
172	2	32	17	2	4	4	1	4	1	2	1	1	3	3	4	3	4	3	3	2	4	3	3	3	3	3	3	2	2	2	3	1	3	1	2	2	5	3	2	2	3	3	1	2	2	2	4	2	2
173	2	5	19	2	4	1	2	3	0	5	2	2	3	5	1	4	3	1	5	1	0	0	0	5	0	0	4	4	4	4	3	5	5	2	3	4	4	5	5	5	5	4	5	5	5	5	4	3	3
174	1	32	21	2	1	1	1	1	1	1	1	1	1	1	1	1	1	1	1	1	1	1	1	2	1	1	4	3	3	3	3	3	3	3	3	3	3	3	3	3	3	3	3	3	3	3	3	3	3
175	1	32	18	2	1	1	1	1	1	1	1	1	1	1	1	1	1	1	1	1	1	1	1	1	1	1	3	3	3	3	3	3	3	3	3	3	3	3	3	3	3	3	3	3	3	3	3	2	2
176	2	5	18	2	0	0	0	0	0	0	0	0	0	0	0	0	0	0	0	0	0	0	0	0	0	0	2	2	2	2	2	2	2	2	2	2	4	2	2	2	2	3	2	2	2	2	2	4	4
177	2	32	17	2	4	4	4	4	4	4	4	4	3	3	3	3	4	2	3	3	4	4	3	3	3	3	4	3	3	2	3	1	3	1	2	2	4	2	2	2	2	4	2	3	3	2	4	3	3
178	2	4	18	2	2	2	1	1	1	1	1	1	1	1	1	1	1	1	1	1	1	1	1	1	1	1	3	3	2	3	2	3	3	2	2	2	4	2	2	3	2	3	2	2	3	2	2	2	2
179	1	5	18	2	4	3	4	4	2	4	3	4	3	3	4	4	4	4	4	3	4	4	3	4	3	4	2	2	2	3	2	1	2	1	1	1	2	1	1	1	1	2	1	1	1	1	2	2	1
180	1	32	18	2	0	0	0	0	0	0	0	0	0	0	0	0	0	0	0	0	0	0	0	0	0	0	3	3	3	3	3	2	2	3	2	3	4	4	4	4	4	3	4	4	4	4	3	5	5
181	2	5	18	2	4	4	4	4	3	3	3	3	4	4	4	4	4	4	4	4	4	4	4	4	4	4	2	2	1	2	2	1	4	1	1	1	5	1	1	1	1	5	1	1	1	1	5	2	2
183	2	32	16	2	3	3	4	3	3	0	0	0	0	1	5	4	5	0	0	4	3	5	0	0	0	0	4	5	4	3	3	3	4	3	2	3	5	1	3	4	2	5	3	3	4	4	4	2	2
184	1	32	17	2	0	0	0	0	1	0	0	1	2	0	0	0	3	0	0	0	2	0	0	1	0	0	5	4	3	1	5	5	3	3	3	5	5	4	3	4	2	5	3	4	5	5	5	0	0
185	2	32	17	2	5	5	4	4	0	2	3	2	4	4	4	3	4	2	4	2	5	5	5	5	2	1	4	3	4	3	1	5	3	3	3	3	4	2	1	4	4	4	3	1	2	3	4	3	3
186	1	1	17	2	0	0	0	0	0	0	0	0	0	0	0	0	0	0	0	0	0	0	0	0	0	0	3	2	2	2	2	1	1	1	1	1	5	2	1	1	1	5	1	1	1	1	5	0	0
187	1	5	17	2	1	2	2	2	1	1	1	2	1	1	1	1	1	1	3	0	0	0	2	2	2	2	3	4	3	3	5	1	3	3	3	3	3	1	4	1	4	4	3	3	3	3	4	3	3
188	2	5	16	2	4	4	4	4	4	4	3	3	3	3	3	4	3	3	3	4	4	4	3	4	3	4	3	3	3	3	2	4	4	4	3	3	3	3	3	3	5	1	4	3	3	3	3	3	3
189	1	32	18	2	2	2	2	2	2	2	2	2	2	2	2	2	2	2	2	2	2	2	2	2	2	2	3	3	3	3	3	3	3	1	1	1	5	4	2	2	1	3	1	3	1	1	5	2	2
190	1	32	17	2	4	3	2	0	1	3	2	2	2	1	1	4	4	0	3	0	2	2	2	0	2	2	5	3	1	3	5	4	3	1	3	1	4	4	4	4	3	5	4	4	4	3	5	3	3
191	1	32	17	2	4	4	3	3	0	0	0	3	0	0	0	3	0	0	3	0	0	0	0	3	0	0	3	4	2	4	3	4	3	1	3	2	4	2	2	5	5	4	5	2	4	1	3	2	2
192	2	32	16	2	0	2	4	0	0	0	0	0	0	0	0	0	4	0	1	0	0	0	0	2	0	3	5	1	3	4	3	4	5	1	3	5	5	3	5	4	5	3	3	1	3	3	3	3	3
193	1	32	18	2	4	4	4	4	4	2	2	4	1	3	4	4	4	2	2	2	4	4	4	4	4	3	2	3	2	2	3	1	3	1	1	2	4	4	1	3	2	2	1	1	3	3	1	0	0
194	2	32	17	1	3	4	4	4	2	2	3	3	3	3	4	4	4	4	4	4	3	4	3	3	3	3	3	2	2	3	3	3	3	3	3	3	3	3	3	3	4	3	3	3	2	3	3	4	3
195	2	4	17	2	3	3	2	1	0	3	3	3	3	4	3	3	3	0	5	4	3	3	4	3	2	5	5	4	5	5	2	2	5	5	5	5	5	4	2	5	5	2	1	3	4	2	4	4	4
196	1	32	16	2	3	3	5	5	2	5	3	5	5	1	4	5	5	4	4	0	5	3	4	4	1	4	4	2	1	3	1	1	2	1	1	4	5	3	1	4	1	2	1	2	2	1	5	5	5
197	1	32	18	2	4	2	0	2	3	0	0	5	0	3	0	0	0	0	3	3	5	0	0	2	2	5	5	4	5	5	5	5	5	5	5	5	5	5	5	5	5	5	5	5	5	5	1	5	5
198	2	32	16	2	3	3	3	3	3	3	3	3	3	3	3	3	3	3	3	3	3	3	3	3	3	3	3	2	4	4	2	5	3	4	3	5	4	2	3	3	4	3	3	2	4	2	3	2	2
199	1	32	17	2	2	2	2	2	2	2	2	2	2	2	2	2	2	2	2	2	2	2	2	2	2	2	3	3	3	3	3	3	3	3	3	3	3	3	3	3	3	3	3	3	3	3	3	2	2
200	1	5	17	2	5	4	4	4	4	4	5	4	4	2	4	5	4	5	5	4	4	5	4	5	3	4	3	2	1	2	2	2	2	1	2	1	4	2	2	3	2	2	2	2	2	1	3	4	4
201	2	5	17	2	5	5	5	5	4	4	4	4	5	5	5	5	5	5	5	5	5	5	5	5	5	5	2	2	2	2	3	5	3	3	3	3	3	2	3	2	2	3	4	2	2	2	2	5	5
202	1	32	17	2	4	3	3	3	3	3	3	3	3	3	3	3	3	3	3	3	3	4	3	3	2	3	3	4	2	4	3	3	3	2	3	2	4	2	3	2	2	4	2	2	2	2	3	3	2
203	2	5	16	2	4	4	5	4	0	2	1	4	2	4	5	5	5	3	3	0	4	5	4	3	4	3	2	2	1	1	2	3	3	1	1	2	2	2	1	2	1	2	1	1	2	1	2	2	3
204	2	32	16	2	5	0	0	0	0	0	0	0	5	0	0	0	0	0	5	0	0	5	0	0	0	5	3	3	1	3	2	3	3	1	3	2	2	3	3	3	1	2	4	1	3	1	2	3	3
205	2	32	16	2	3	3	4	2	1	2	2	1	1	1	2	4	4	4	4	4	4	4	4	4	4	4	4	2	2	2	3	4	2	1	2	3	3	2	2	2	2	4	2	2	2	2	4	2	2
206	2	5	17	2	1	2	2	3	2	2	2	3	1	2	3	3	3	1	2	0	1	2	1	1	1	1	3	2	2	2	4	2	3	1	1	2	4	2	1	3	2	3	2	1	3	1	3	0	0
207	1	5	17	2	2	2	2	2	2	2	2	2	2	2	2	2	2	2	2	2	2	2	0	4	2	4	3	2	1	2	1	3	4	2	2	3	5	3	1	3	3	4	2	2	5	3	3	2	2
208	2	1	18	2	3	3	3	3	0	3	0	3	3	3	3	3	3	3	3	0	4	4	2	3	3	3	3	4	4	4	2	4	3	2	1	4	2	3	2	3	1	2	5	1	1	1	2	4	3
209	1	5	17	2	5	5	5	5	0	3	3	5	5	5	5	5	5	5	5	5	5	5	5	5	5	5	1	5	1	2	1	1	3	1	1	1	5	1	1	1	1	5	1	1	1	1	5	0	2
210	2	32	18	2	4	2	3	4	0	0	0	3	1	0	4	4	4	0	0	0	1	2	2	1	1	0	3	2	1	1	2	1	3	1	1	2	2	2	1	2	2	1	1	2	2	1	1	4	5
211	1	32	17	2	4	4	4	3	3	3	4	3	3	3	4	4	4	4	4	3	3	4	4	4	4	3	2	2	2	4	2	2	1	2	1	2	3	2	2	2	1	2	2	1	1	1	3	1	1
213	2	32	18	2	3	4	4	5	3	4	4	4	0	1	3	3	4	2	0	0	3	4	0	3	4	3	3	1	3	1	1	1	2	2	2	2	4	1	2	2	1	1	1	1	1	1	1	0	2
214	2	5	17	2	3	3	3	3	3	3	3	3	3	3	3	3	3	3	3	3	3	3	3	3	3	3	3	3	4	3	3	4	3	4	4	4	4	2	3	2	2	4	3	3	2	2	3	2	2
216	2	32	16	2	3	3	2	3	0	3	1	2	2	4	3	4	4	3	3	0	3	3	3	2	2	0	3	3	3	3	2	2	3	1	2	2	3	3	2	3	3	4	4	2	2	2	2	0	1
219	1	32	18	2	1	2	1	2	2	2	2	2	2	2	5	2	2	2	2	3	2	4	2	3	2	4	3	3	2	3	2	4	4	4	2	4	4	4	4	5	1	3	5	4	5	2	3	4	4
220	1	32	18	2	2	1	1	2	1	1	2	1	1	1	1	2	2	2	2	2	2	2	2	3	3	3	3	2	3	3	3	2	2	2	3	2	4	3	2	2	2	4	2	3	1	2	4	2	2
221	1	32	17	2	5	5	5	5	0	1	2	1	2	0	5	5	5	1	3	0	3	4	4	4	4	0	1	5	2	2	1	4	2	3	2	5	4	2	2	2	3	2	5	2	2	2	1	4	4
222	2	5	16	2	4	3	3	3	3	3	3	3	3	3	3	3	3	3	3	3	3	3	3	3	3	3	3	4	4	4	2	4	4	4	4	4	3	4	3	4	4	2	4	4	4	4	2	3	3
223	2	1	17	2	5	5	5	5	5	5	5	5	5	5	5	5	5	5	5	5	5	5	5	5	5	5	3	3	2	3	1	3	3	1	2	2	3	2	3	2	3	1	3	2	3	1	3	5	5
224	1	5	-3	2	5	5	5	4	5	5	5	5	0	2	3	5	5	0	5	5	5	5	5	5	5	5	3	3	3	4	1	3	4	2	3	5	5	4	4	4	3	4	3	4	4	3	4	5	5
225	2	32	17	2	5	5	5	0	0	5	5	0	2	5	5	5	5	0	0	0	5	5	2	5	2	0	1	1	1	5	5	3	5	1	1	5	5	3	1	5	1	5	5	1	1	1	1	0	0
226	2	32	18	2	3	3	3	4	2	3	3	3	3	3	3	3	3	3	3	3	3	3	3	3	3	3	3	2	2	4	1	1	4	1	1	1	5	3	1	4	5	3	1	1	3	3	1	5	5
228	2	5	17	2	3	3	3	3	3	3	3	3	3	3	3	3	3	3	3	3	3	3	3	3	3	3	3	2	2	2	3	3	3	2	2	2	3	3	3	3	3	3	3	2	3	3	3	2	2
229	2	5	18	2	5	2	5	2	0	1	2	3	1	1	5	1	5	1	1	0	0	1	0	1	1	0	3	1	3	3	3	2	3	3	3	5	3	1	2	2	3	1	1	1	1	2	4	1	1
230	2	5	16	2	3	4	3	1	0	2	4	1	4	3	5	5	5	1	3	0	1	3	5	1	1	0	1	2	1	2	1	1	2	1	1	1	4	1	1	3	3	1	2	1	1	1	1	0	0
231	2	5	17	2	4	2	0	1	2	3	0	2	0	1	2	2	3	2	2	2	2	2	2	2	2	2	3	2	2	3	3	4	3	1	2	2	3	2	1	1	2	3	1	1	1	1	3	3	3
232	2	32	16	2	0	0	0	0	0	0	0	0	0	0	0	0	0	0	0	0	0	0	0	0	0	0	4	3	2	3	2	3	3	2	2	2	4	2	2	2	2	4	2	2	2	2	4	1	1
234	2	32	17	2	3	4	3	4	0	3	3	4	3	3	3	3	4	3	3	0	4	4	0	3	3	0	4	2	3	2	4	1	4	2	3	3	4	2	3	4	3	4	3	2	3	2	4	1	1
235	1	5	17	2	3	3	3	3	3	3	3	3	3	3	3	3	3	3	3	3	3	3	3	3	3	3	4	2	2	2	3	2	3	2	3	3	4	3	3	3	3	3	3	2	2	2	3	2	2
236	2	5	18	2	5	4	4	4	4	4	4	4	4	4	4	4	4	2	2	2	2	3	3	3	3	3	1	5	3	2	2	5	4	1	2	2	4	2	3	3	3	1	3	4	3	1	3	3	3
237	2	5	17	2	5	5	5	5	1	3	2	3	3	4	5	4	5	3	5	2	3	3	3	3	3	1	2	3	2	3	2	4	2	3	2	2	2	1	3	2	2	2	3	1	2	1	2	1	1
238	1	4	16	2	2	2	3	3	4	4	3	4	2	4	4	2	4	4	4	5	4	4	4	4	4	4	4	3	2	3	2	1	3	1	2	3	4	1	1	2	3	3	3	1	3	2	2	4	4
239	2	1	17	2	4	4	3	3	3	4	3	4	0	5	4	4	4	4	4	3	3	4	3	4	4	4	3	2	2	3	3	4	4	3	2	1	3	3	3	2	1	1	3	1	2	2	2	4	4
240	2	5	17	2	3	3	3	3	3	3	3	3	0	0	4	5	3	1	3	5	4	4	4	3	3	3	1	3	5	1	1	5	5	5	1	5	2	1	5	2	5	4	5	2	1	1	2	1	2
241	2	5	17	2	5	5	5	5	5	5	5	5	5	5	5	3	3	0	1	5	3	0	0	0	0	0	4	3	3	3	1	4	3	1	3	3	5	4	1	5	4	3	3	5	2	3	3	2	5
242	1	32	17	2	1	4	5	4	4	4	4	4	4	1	1	1	4	4	4	4	4	4	4	4	4	4	3	2	3	3	3	3	3	3	3	3	3	3	4	3	3	2	3	3	3	2	3	3	3
243	1	32	17	2	1	1	1	1	1	1	1	1	1	1	1	1	1	1	1	1	0	0	0	0	0	0	3	3	3	3	3	3	3	3	3	3	3	3	3	3	3	3	3	3	3	3	3	2	2
244	1	32	17	2	1	3	4	3	3	3	4	3	3	3	3	4	3	3	3	3	3	4	3	4	4	3	2	3	3	3	2	3	4	3	3	4	3	3	3	3	3	3	4	2	2	1	3	2	2
245	2	5	17	2	4	4	3	4	2	4	3	3	4	3	3	3	4	3	3	1	3	3	3	3	3	3	2	1	1	2	2	1	3	1	1	2	4	1	1	1	2	2	1	1	1	1	2	4	4
246	2	5	16	2	3	4	4	3	4	3	3	4	1	3	3	3	4	1	3	3	2	3	3	3	3	3	3	2	2	2	2	3	4	2	3	3	4	2	4	2	2	3	4	3	3	2	3	5	5
247	2	1	17	2	3	3	3	4	1	1	1	3	3	1	3	3	4	1	3	1	3	3	3	3	3	1	2	2	2	1	1	1	2	1	1	1	2	1	1	1	1	5	1	1	1	1	2	1	1
248	2	5	17	2	5	5	5	5	1	5	5	5	5	5	5	5	5	5	2	3	5	5	5	5	3	3	3	4	3	2	3	4	3	3	2	4	4	3	2	3	4	3	1	2	2	2	3	5	5
249	1	1	17	2	4	5	4	4	1	2	4	3	3	3	5	5	4	4	3	3	3	4	3	4	3	3	2	3	4	3	2	3	3	4	4	3	2	3	4	3	4	1	3	4	3	4	1	3	4
250	2	1	16	2	5	5	5	5	1	4	4	4	0	5	5	5	5	3	3	1	5	5	5	4	4	0	2	2	2	3	2	2	3	2	2	3	3	2	3	3	3	3	3	2	3	2	3	3	1
251	2	1	16	2	2	3	3	2	0	1	0	3	3	3	3	3	3	3	3	0	3	3	3	3	3	0	3	1	1	2	1	1	1	1	1	1	5	1	1	1	1	1	1	1	1	1	2	2	0
252	2	32	17	2	0	0	0	0	0	0	0	3	0	0	0	0	0	0	0	0	0	0	0	0	0	0	1	5	3	2	1	1	3	3	1	5	3	1	1	1	1	1	1	1	1	1	1	1	1
253	2	32	18	2	2	3	3	3	0	2	0	3	2	2	4	4	4	0	3	0	3	3	2	3	3	0	3	3	2	2	2	4	3	1	1	1	3	1	2	3	2	3	3	2	4	3	2	3	3
254	2	5	17	2	5	5	4	4	0	3	4	4	3	4	4	5	5	5	3	1	4	5	5	4	4	0	2	2	3	2	1	2	2	1	1	2	3	1	1	1	3	1	3	1	3	1	2	5	4
255	2	32	17	2	2	2	0	3	3	3	1	1	1	1	3	3	2	2	2	0	1	3	1	3	1	1	2	3	1	2	2	1	4	1	2	1	3	2	1	3	2	3	1	1	2	1	3	1	3
256	1	5	17	2	3	3	3	4	3	3	3	4	4	0	1	3	3	4	3	3	3	4	0	0	1	3	5	5	2	4	1	3	5	3	5	5	5	5	5	5	4	4	4	5	5	4	5	0	0
257	1	32	18	2	4	4	4	4	0	1	0	0	0	3	0	0	3	2	0	0	0	0	2	0	2	0	3	3	2	4	4	4	3	2	1	2	5	3	3	3	2	1	3	2	2	1	4	0	2
258	2	32	17	2	3	3	3	3	0	1	4	3	1	2	2	4	3	0	4	0	0	3	0	4	1	3	4	3	1	2	3	3	4	3	2	3	4	1	5	2	3	3	4	1	3	1	4	4	3
259	2	32	17	2	4	4	4	2	0	3	4	4	4	4	4	4	5	5	5	0	4	4	4	4	4	4	3	2	2	3	1	3	3	2	3	5	4	1	3	3	4	1	5	2	3	1	3	4	5
260	1	32	17	2	3	2	2	3	0	2	2	2	2	2	2	2	2	2	2	2	2	2	2	2	2	2	3	1	1	2	5	2	2	1	1	1	5	1	1	1	1	3	1	1	1	1	3	0	3
261	2	5	18	2	1	1	1	1	1	1	1	1	1	1	1	1	1	1	1	1	1	1	1	1	1	1	3	3	3	3	3	3	3	3	3	3	3	3	3	3	3	3	3	3	3	3	3	0	0
263	2	32	17	2	3	2	2	3	2	3	3	3	3	3	4	4	4	4	3	2	3	3	3	3	3	3	3	2	2	3	2	3	2	3	3	4	2	2	2	3	2	2	4	1	2	1	2	4	4
264	2	5	18	2	0	0	0	0	0	3	3	3	3	3	3	3	3	3	3	3	3	3	3	3	3	3	1	5	5	5	1	1	1	1	1	4	5	1	1	1	4	4	1	1	1	1	5	0	0
265	2	5	17	2	5	5	5	5	5	5	5	5	4	5	5	5	5	5	5	5	5	5	5	5	5	5	2	3	2	2	4	2	3	2	2	4	4	2	1	3	3	3	1	2	3	1	3	0	5
266	2	5	17	2	3	3	4	4	2	2	3	3	3	3	4	2	4	4	4	3	4	4	4	4	4	4	2	1	1	1	2	2	1	2	2	2	2	1	1	1	1	2	2	1	1	1	2	3	3
267	1	32	17	2	4	4	3	3	1	1	2	3	1	1	3	4	3	3	3	2	3	3	3	3	3	3	4	3	3	3	3	3	3	2	2	4	4	2	4	4	3	3	3	2	2	2	4	3	3
268	2	5	17	2	4	3	3	4	3	4	4	5	5	5	5	5	5	3	5	3	3	3	3	3	4	3	2	2	1	3	3	2	2	1	3	1	4	2	3	3	2	3	3	1	2	2	3	1	0
269	2	32	17	2	2	2	5	2	0	3	2	3	3	1	1	3	2	0	3	0	0	0	5	3	3	0	4	3	3	3	3	1	4	3	3	5	4	2	3	3	3	4	2	2	2	2	4	5	1
270	2	32	17	2	3	3	2	4	1	3	3	3	3	2	2	4	3	2	2	2	3	2	4	2	3	2	3	3	3	3	2	4	3	3	3	5	3	2	2	3	3	3	2	3	2	2	2	4	3
271	2	5	16	2	4	5	5	5	3	2	5	5	5	5	5	5	5	3	4	0	2	5	5	5	5	4	3	2	2	4	1	2	2	1	1	2	4	2	3	3	2	1	3	1	2	1	1	5	5
272	2	1	17	2	4	3	5	3	0	0	5	0	0	0	5	5	5	3	5	0	5	0	5	5	5	5	3	3	1	4	2	1	3	1	1	1	3	2	1	4	2	2	2	1	2	1	3	0	1
273	1	1	17	2	4	3	3	3	3	3	3	3	3	3	4	3	3	3	3	0	3	3	3	3	3	3	2	3	2	3	3	1	4	2	2	3	4	2	1	2	2	3	3	2	2	2	4	2	2
274	1	32	17	2	5	5	5	5	1	1	1	2	1	1	5	5	5	2	5	1	5	5	5	5	5	1	1	5	4	3	3	3	3	3	3	3	3	3	3	3	2	2	2	2	2	2	2	5	5
275	1	5	17	2	3	3	4	3	4	3	3	3	3	3	4	3	3	3	3	3	3	3	3	3	3	3	3	3	3	3	2	3	3	4	3	5	3	2	1	3	2	3	3	2	2	2	4	2	2
276	2	5	17	2	4	3	3	4	0	1	0	4	1	2	5	4	4	4	4	1	3	3	4	4	3	3	3	2	1	3	2	2	3	4	2	3	4	2	1	2	3	2	1	1	2	1	2	4	2
277	2	5	16	2	4	4	4	4	3	3	3	4	4	4	4	4	4	4	4	3	4	4	4	4	4	4	3	3	2	2	2	2	3	2	2	2	4	2	1	2	2	2	1	1	2	2	2	5	5
278	2	1	17	2	3	3	3	3	3	3	3	3	3	3	3	3	3	3	3	3	3	3	3	3	3	3	4	3	2	3	3	4	4	2	2	2	4	3	2	3	3	4	3	1	2	3	4	1	2
279	1	32	17	2	2	1	1	1	0	1	2	3	2	2	1	2	3	1	1	2	1	1	2	2	2	2	5	3	3	3	3	4	4	4	4	4	4	4	4	4	4	2	4	1	2	1	3	3	3
280	2	32	17	2	4	4	3	3	1	2	1	2	3	4	4	4	5	1	3	1	2	3	0	1	3	1	4	3	1	3	3	1	3	2	2	3	5	3	5	2	4	4	3	1	2	1	4	2	3
281	2	32	17	2	2	2	2	2	2	2	2	2	2	2	1	3	3	1	1	3	1	3	1	3	1	1	3	4	2	4	2	4	4	4	4	4	2	4	2	2	2	4	2	2	2	2	4	2	2
282	2	5	17	2	0	0	0	0	0	1	0	0	0	0	0	0	0	0	0	0	0	0	0	0	0	0	3	3	2	3	3	1	3	1	1	1	3	1	1	3	3	5	1	1	3	1	3	0	0
283	2	32	17	2	2	2	2	4	2	1	1	3	2	2	3	5	5	2	4	0	5	3	3	3	1	0	3	1	2	2	1	4	3	1	3	2	3	1	3	2	2	1	3	1	2	1	3	4	3
284	1	32	18	2	1	1	3	1	3	1	3	2	3	3	2	3	3	3	3	3	2	3	3	1	3	3	3	3	2	2	3	3	3	3	2	4	3	3	3	4	3	3	3	2	2	1	3	2	2
285	1	32	17	2	3	3	2	3	2	4	3	2	4	2	3	3	2	3	2	4	2	3	2	3	2	3	3	3	3	3	2	4	3	4	3	4	4	4	2	4	3	2	4	3	4	3	2	3	3
286	2	1	18	2	4	3	3	4	1	3	2	3	2	4	4	4	4	4	3	1	2	3	1	2	1	1	3	2	2	2	3	1	3	2	2	2	4	2	2	2	2	4	2	2	2	2	4	2	2
287	2	5	18	2	4	4	4	4	0	4	4	4	3	3	4	4	5	4	4	2	3	3	4	3	4	0	3	3	2	2	4	1	2	1	2	1	4	1	1	2	1	3	1	1	2	1	3	1	1
288	2	32	17	2	4	4	4	4	1	5	1	4	3	3	5	4	5	1	3	1	4	4	1	4	4	4	1	3	1	2	1	1	2	1	1	1	2	1	1	2	2	2	1	1	2	1	2	1	1
289	2	32	17	2	1	2	2	1	1	2	0	1	1	1	1	1	1	1	1	0	2	2	0	1	1	2	4	2	3	3	3	1	3	2	2	4	3	3	2	3	2	3	2	3	2	3	3	2	1
290	2	32	16	2	3	3	4	4	0	3	4	4	3	3	4	4	5	3	4	0	3	4	3	4	4	3	3	2	2	2	3	2	3	3	3	5	2	2	3	2	2	2	3	1	1	1	2	2	4
291	2	4	16	2	4	3	4	3	3	4	4	3	4	4	4	4	4	3	3	4	4	4	4	3	3	3	3	2	1	2	2	1	3	1	3	2	4	1	1	1	1	2	1	1	1	1	3	2	2
292	2	4	17	2	4	3	4	3	0	3	3	3	3	3	4	4	4	3	3	3	3	4	3	4	3	3	2	2	1	2	2	2	2	1	2	1	3	2	1	2	3	3	2	2	2	1	3	1	2
293	2	32	16	2	3	3	3	4	3	3	3	4	3	3	3	4	4	3	3	3	4	3	3	3	3	4	3	3	2	3	2	1	3	2	1	3	4	2	2	3	3	3	1	1	3	2	5	1	2
294	1	4	17	2	5	3	5	3	2	0	2	0	0	0	2	2	1	0	3	5	3	4	5	4	5	5	3	1	1	2	1	4	5	5	5	3	3	3	5	3	1	1	1	3	4	1	1	5	5
295	2	32	16	2	3	3	2	1	0	2	3	3	4	5	4	2	3	1	3	0	4	5	4	5	3	0	2	2	1	2	3	1	2	3	3	5	2	3	4	3	2	1	3	1	3	1	2	4	0
296	2	32	16	2	4	1	4	4	3	4	4	4	4	4	4	4	4	0	4	0	3	4	4	4	2	0	1	1	1	1	1	1	1	1	1	2	1	1	1	1	1	1	1	1	1	1	1	2	2
297	1	32	16	2	3	3	3	3	0	3	3	3	3	3	3	3	3	3	3	3	3	3	3	3	3	3	2	4	4	5	2	4	5	1	5	3	5	1	1	5	5	1	2	5	5	1	1	4	4
298	2	5	17	2	3	0	0	3	0	1	0	0	0	0	0	0	0	0	0	0	0	0	0	0	0	0	3	2	1	3	3	1	3	1	1	1	3	2	1	2	2	3	1	1	2	1	3	2	2
299	2	5	17	2	0	1	0	0	1	0	0	0	0	0	0	0	0	0	0	0	0	0	0	0	0	0	4	4	3	4	4	5	4	5	4	5	5	4	4	3	4	4	4	3	2	3	4	5	5
300	2	5	17	2	3	3	3	3	3	3	4	4	3	4	4	4	3	3	3	3	3	3	3	3	3	2	4	2	3	3	3	4	4	2	2	3	5	2	2	3	3	4	2	1	2	2	3	2	2
301	1	32	18	2	3	2	3	3	2	3	3	3	3	3	3	3	3	3	3	3	3	3	3	3	3	2	4	4	4	3	3	3	3	3	3	4	4	3	3	3	4	3	3	3	2	3	3	3	3
302	2	32	17	2	4	3	3	2	1	3	3	3	3	3	4	3	4	3	4	3	3	4	4	3	3	3	4	3	2	3	3	3	4	2	2	2	4	3	4	3	2	4	2	3	3	2	4	1	1
303	2	32	17	2	4	3	4	3	3	2	3	3	3	3	3	4	4	3	3	3	3	5	3	3	3	4	3	3	2	2	2	2	4	3	2	3	4	2	1	3	4	3	3	2	3	3	3	4	3
304	2	5	17	2	3	4	4	4	2	4	3	4	3	4	4	4	4	4	4	2	3	4	4	4	4	4	3	3	2	3	2	4	3	2	2	3	4	2	2	3	2	4	4	2	2	2	4	1	2
305	2	5	17	2	4	3	3	3	0	1	0	3	0	0	4	3	4	3	3	0	4	3	3	4	3	0	3	1	2	2	2	3	4	2	3	3	4	2	1	2	3	2	1	1	2	1	2	4	4
306	2	1	16	2	4	4	4	4	0	0	0	4	0	0	0	5	1	1	1	1	4	0	0	0	0	0	3	3	4	2	2	4	4	4	4	4	2	4	4	4	4	2	4	4	4	1	5	3	3
307	2	5	17	2	4	4	4	4	3	4	3	3	3	1	5	4	4	2	3	4	3	4	3	4	3	3	3	2	1	3	2	1	1	1	1	1	3	2	1	2	1	4	1	1	1	1	2	2	4
309	2	5	16	2	1	1	1	1	2	1	1	3	0	1	2	1	1	1	2	1	1	1	1	1	0	0	5	4	3	2	4	4	2	3	3	5	4	5	4	5	5	3	4	2	3	2	4	2	2
310	2	5	15	2	4	4	4	4	3	3	3	3	3	3	4	4	4	4	4	4	4	4	4	4	4	4	2	2	2	2	2	2	2	2	2	4	3	2	2	2	2	2	2	2	2	2	2	3	3
311	2	4	17	2	2	3	5	5	0	3	3	4	1	3	5	5	4	0	3	3	4	5	1	3	2	3	3	4	4	4	3	3	4	3	3	3	3	3	3	4	3	3	3	1	3	2	3	4	4
312	2	32	17	2	4	5	5	5	5	5	3	5	3	1	4	5	5	4	1	5	5	5	5	5	0	5	2	2	2	4	1	2	3	1	1	1	2	1	1	4	2	1	1	1	1	1	1	5	5
313	2	32	17	2	5	5	5	5	0	3	2	5	3	3	4	5	5	3	2	0	3	4	0	5	5	0	4	3	3	3	2	5	4	3	3	5	5	3	3	3	3	5	5	3	4	4	5	5	5
314	2	5	17	2	2	2	2	2	0	0	0	0	0	0	2	0	2	0	0	0	0	2	0	0	0	0	3	2	2	3	2	4	4	3	3	3	3	3	3	3	3	3	3	3	3	3	3	0	0
315	2	5	16	2	3	2	3	3	0	3	3	2	3	1	2	3	2	2	3	0	2	2	2	3	1	0	4	3	2	4	3	2	4	3	2	3	5	3	4	4	4	4	3	2	3	1	4	1	2
316	2	32	18	2	3	3	2	3	3	3	1	2	2	5	2	4	3	0	3	3	2	2	2	2	2	3	3	3	3	3	2	2	3	2	3	4	4	1	2	3	5	3	5	3	2	2	3	2	3
317	2	5	16	2	2	2	2	2	2	2	2	2	2	2	2	2	2	2	2	2	2	2	2	2	2	2	4	4	4	4	4	2	5	2	3	4	4	4	4	4	2	4	4	4	4	4	3	4	2
318	2	32	17	2	3	3	3	3	3	3	3	3	3	3	4	4	4	3	3	3	3	4	3	3	3	3	4	2	2	3	3	1	3	1	1	1	4	1	1	2	1	4	2	1	2	1	4	3	3
319	1	1	16	2	2	2	2	2	0	2	2	2	1	1	1	1	1	1	1	0	1	1	1	1	1	0	2	2	2	3	1	1	1	1	2	1	4	1	1	1	1	3	1	2	2	2	3	2	2
320	2	5	17	2	5	5	5	4	2	3	3	4	4	4	5	5	5	4	4	4	3	5	2	5	5	5	2	1	1	2	2	2	4	2	1	4	4	1	1	1	1	5	1	1	1	1	5	5	5
321	2	32	16	2	4	4	3	3	1	2	0	3	0	0	4	2	5	3	3	1	3	3	0	1	1	1	3	3	3	4	2	1	3	1	1	3	4	4	1	4	3	5	4	1	3	2	5	2	1
322	2	5	17	2	4	4	4	4	0	3	3	4	4	4	4	4	4	3	3	3	3	4	3	4	2	0	3	3	2	4	2	1	3	1	2	1	5	3	1	3	2	3	1	1	2	1	3	2	2
323	2	5	16	2	3	2	3	2	1	3	1	3	4	3	2	4	3	1	2	0	3	2	1	3	2	3	4	3	3	3	4	1	4	2	2	4	4	3	3	3	3	3	3	3	3	2	4	2	2
324	2	32	16	2	0	0	4	0	0	2	0	1	3	3	3	3	3	3	5	0	4	5	0	0	0	0	5	5	4	3	3	3	3	3	4	4	3	5	3	3	1	3	3	4	5	5	4	2	2
325	2	5	17	2	4	4	5	3	5	3	3	2	2	3	3	4	5	3	3	2	4	5	4	4	3	3	2	2	2	3	3	4	4	2	1	4	3	3	3	3	4	3	2	2	2	3	3	3	2
326	2	32	17	2	4	3	4	3	0	4	0	2	4	3	4	4	3	4	3	0	3	4	2	2	2	2	3	3	3	2	3	2	3	3	2	3	4	2	2	3	3	3	2	2	2	3	5	0	2
327	2	5	17	2	4	4	4	3	0	3	3	3	3	3	3	5	4	1	3	3	3	3	1	4	1	1	4	3	3	3	3	3	4	2	3	4	5	3	4	3	2	3	3	2	2	2	3	2	2
328	2	32	18	2	3	3	4	4	2	3	3	3	3	3	5	5	5	5	5	1	4	4	4	4	4	3	3	2	2	2	3	2	2	2	2	2	4	2	3	2	2	3	2	2	2	2	2	3	2
329	2	5	17	2	3	3	3	3	3	3	3	3	3	3	3	3	3	3	3	3	3	3	3	3	3	3	3	3	3	3	3	3	4	4	4	4	3	3	2	3	2	3	3	2	3	3	3	2	2
330	2	32	16	2	3	4	3	4	0	3	3	1	3	3	3	4	3	0	3	1	4	4	4	4	2	2	3	2	1	2	2	2	3	2	2	2	4	2	2	2	1	4	3	2	2	2	3	1	1
331	2	5	17	2	0	2	4	2	4	2	3	4	0	3	3	4	4	0	4	0	0	3	2	4	3	5	3	2	2	2	2	4	4	2	2	2	1	3	4	2	3	2	4	2	4	2	4	0	0
332	2	5	17	2	2	2	3	3	2	2	2	2	0	0	4	4	0	0	4	2	4	4	4	4	0	4	4	2	2	2	2	4	4	2	2	2	1	2	2	2	3	2	3	2	4	2	4	0	0
333	2	32	17	2	4	4	4	3	3	4	3	3	4	4	5	5	5	4	4	4	5	5	4	5	3	3	3	3	2	3	2	2	3	3	3	3	2	2	3	2	2	1	3	2	2	2	2	2	2
334	1	32	17	2	1	3	2	2	0	1	1	3	3	3	3	3	3	3	3	0	3	1	3	0	0	0	2	2	2	2	2	1	2	2	2	2	4	4	2	2	2	2	2	2	2	2	4	1	1
335	1	5	17	2	5	5	5	5	5	5	5	5	5	5	5	5	5	5	5	3	5	5	5	5	5	5	1	1	1	3	1	1	3	1	1	1	1	1	1	1	1	1	5	1	1	1	1	5	5
336	2	32	18	2	3	3	3	3	3	3	0	4	0	0	0	0	3	3	0	0	1	3	3	3	3	0	3	3	3	3	1	3	3	1	2	1	3	2	1	3	2	3	1	1	1	1	3	0	0
337	1	32	17	2	0	0	0	0	0	0	0	0	3	3	3	3	0	0	0	0	1	1	1	1	1	1	3	3	3	3	2	2	3	3	2	2	3	3	3	3	3	3	2	3	3	3	3	5	0
338	1	1	17	2	3	4	1	1	0	1	0	1	2	2	1	0	5	2	5	0	1	3	0	0	0	0	3	1	1	3	5	5	1	1	1	4	5	1	1	2	1	4	1	1	3	1	5	2	1
339	1	5	17	2	5	5	5	5	1	4	2	5	5	5	5	5	5	5	5	1	5	5	5	5	5	5	5	5	5	5	5	5	5	1	5	5	5	1	5	4	2	1	5	5	5	1	5	5	5
340	2	5	17	2	1	1	0	0	1	1	0	0	0	0	1	1	0	0	1	1	1	1	0	0	0	0	4	2	3	2	2	1	4	3	2	5	4	2	1	3	3	3	1	2	3	1	4	1	3
342	2	32	17	2	1	1	2	2	0	2	4	1	0	0	0	0	3	1	1	0	0	1	0	0	0	0	3	4	3	3	2	3	4	3	2	3	4	3	4	3	3	4	3	2	3	2	4	1	2
345	1	32	17	2	5	5	5	5	0	4	2	3	2	4	5	5	5	1	5	0	5	5	5	5	5	1	4	1	4	2	2	1	2	1	1	2	5	2	1	2	2	4	1	2	2	2	4	5	0
346	1	5	17	2	3	3	4	4	1	4	3	4	4	4	4	4	4	4	4	1	4	4	3	3	3	1	4	3	3	4	2	3	4	3	3	2	4	3	3	3	2	2	2	2	1	1	3	3	2
347	2	32	17	2	4	3	4	4	3	1	1	0	0	0	0	0	0	0	0	0	3	4	0	3	0	4	3	4	4	4	2	2	2	1	2	1	5	3	3	4	3	2	3	3	4	2	2	3	4
348	2	1	18	2	3	3	3	3	3	3	4	3	3	3	3	3	3	3	4	3	3	3	3	3	3	3	5	4	1	4	3	3	3	1	3	4	5	4	4	4	3	3	2	4	1	4	3	0	2
349	2	5	17	2	4	4	4	4	0	3	2	3	4	4	4	4	4	3	4	3	4	4	3	4	3	1	3	3	2	3	3	3	3	2	1	2	2	3	3	3	3	2	3	2	3	2	3	1	2
350	2	32	17	2	0	0	0	0	0	0	0	0	0	0	0	0	0	0	0	0	0	0	0	0	0	0	2	2	2	2	2	3	4	2	2	2	3	2	2	3	2	3	3	2	3	3	3	5	5
351	1	32	17	2	4	4	2	2	2	3	2	3	4	4	4	4	4	3	4	3	4	4	3	4	3	3	2	3	2	2	2	2	3	2	2	2	4	3	2	3	3	3	2	2	2	2	4	4	4
352	2	32	17	2	2	1	2	0	0	0	3	0	2	0	1	1	2	0	0	0	0	4	0	0	0	0	3	1	1	3	2	1	3	2	2	2	4	1	1	3	2	3	5	1	2	1	4	0	0
353	2	4	19	2	5	5	5	5	3	5	5	5	4	3	5	5	5	5	4	4	4	5	3	4	4	5	3	2	4	3	2	3	3	1	2	4	3	2	2	2	2	3	2	2	2	1	2	4	4
354	1	5	16	2	3	4	4	4	3	3	3	4	3	3	4	4	4	4	4	3	4	4	5	4	4	4	3	2	2	3	1	2	3	1	1	3	3	2	2	3	2	2	2	2	3	2	2	4	4
355	2	5	17	2	1	1	1	1	1	1	1	1	0	1	0	3	2	0	0	1	1	1	1	1	1	1	3	2	3	2	2	1	3	2	2	2	3	1	1	3	3	2	3	2	2	1	4	4	2
356	2	32	16	2	3	1	1	3	2	3	1	3	3	3	3	3	3	3	3	2	2	3	2	3	2	3	3	1	2	3	4	3	4	1	2	1	5	2	2	2	2	5	1	1	2	1	3	2	2
357	2	5	18	2	3	3	3	3	0	3	0	2	0	2	3	0	4	3	3	3	0	0	0	3	3	3	5	4	2	4	3	4	5	3	5	3	5	3	4	4	4	5	4	2	4	3	3	2	3
358	1	5	18	2	3	3	3	3	3	4	4	3	3	3	4	4	4	4	4	4	4	4	1	3	3	3	3	1	2	2	1	1	2	1	1	1	4	1	1	1	1	3	4	1	3	2	3	4	4
359	1	5	16	2	4	4	5	5	1	3	3	4	3	4	4	4	5	1	4	1	3	3	1	3	3	3	3	3	2	3	2	2	4	2	2	1	2	2	2	3	2	4	2	2	2	2	2	4	1
360	1	1	16	2	0	5	5	3	0	3	0	3	3	4	4	3	5	4	3	0	4	4	4	3	2	3	4	1	3	4	4	5	3	3	4	4	4	3	4	3	3	2	4	2	5	2	3	3	3
361	2	32	17	2	1	1	3	3	3	3	2	4	3	3	5	4	5	3	4	3	3	4	1	3	3	3	3	3	3	3	3	3	3	2	3	3	3	3	3	3	3	3	3	3	4	4	3	3	3
362	2	5	17	2	1	1	4	0	0	2	2	0	2	0	5	4	3	0	0	0	0	3	0	0	0	0	1	1	3	2	1	2	2	1	2	1	4	1	1	2	4	3	1	1	1	1	3	5	4
363	2	32	17	2	3	4	3	3	1	3	1	3	1	3	4	3	4	4	3	0	3	0	1	3	1	2	2	1	1	3	2	1	3	1	1	2	3	2	2	3	2	3	1	1	3	1	3	2	3
365	1	32	17	2	4	4	4	4	0	4	4	4	4	4	4	4	4	4	4	4	4	4	4	4	4	4	1	5	5	5	1	5	5	5	5	5	1	5	5	5	5	1	5	5	5	5	1	5	5
366	2	1	17	2	4	3	3	3	3	3	3	3	3	3	3	3	3	3	3	3	3	3	3	4	3	3	3	3	2	2	2	2	3	2	2	3	3	2	3	3	3	3	2	2	2	2	3	2	3
367	1	5	17	2	2	2	2	2	2	3	2	2	2	3	3	2	2	2	3	2	3	2	2	2	3	2	4	3	3	3	2	2	3	2	3	3	4	3	3	4	3	3	4	4	3	4	4	2	2
368	2	32	16	2	3	3	3	3	3	3	3	3	3	3	3	3	3	3	3	3	3	3	3	3	3	3	4	3	3	3	3	4	4	2	1	2	4	2	3	3	3	4	3	2	3	4	3	2	2
369	1	1	17	2	0	0	0	0	0	0	0	0	0	0	0	0	0	0	0	3	4	4	4	4	4	4	1	5	1	1	1	1	1	1	1	1	5	1	1	1	1	1	5	1	1	1	5	4	4
370	1	32	16	2	4	4	0	3	4	0	0	2	0	0	0	5	2	2	0	5	0	0	0	0	0	0	4	5	3	5	5	1	2	2	1	1	5	3	5	2	5	4	5	2	1	2	5	5	4
371	2	5	16	2	2	2	2	2	2	2	2	2	2	2	2	2	2	2	2	2	2	2	2	2	2	2	2	2	2	3	2	3	3	3	2	3	3	2	3	2	3	3	2	2	2	2	3	3	3
372	2	5	17	2	4	3	4	2	2	3	2	3	2	2	3	4	4	3	4	2	3	3	3	3	3	3	3	2	3	3	3	3	3	3	3	3	3	2	2	3	3	3	2	2	2	2	3	2	2
373	1	5	16	2	3	3	3	2	3	2	3	3	3	2	2	2	2	2	2	3	3	3	2	3	2	3	5	3	5	3	3	5	4	5	5	5	5	2	4	4	4	2	4	2	4	4	2	3	4
374	1	5	16	2	1	1	1	1	1	1	1	1	1	1	1	1	1	1	1	1	1	1	1	1	1	1	2	2	4	2	4	2	2	3	4	4	4	3	4	2	3	3	2	3	4	4	4	4	1
375	1	5	17	2	0	0	0	0	0	0	0	0	0	0	0	0	0	0	0	0	0	0	0	0	2	0	3	2	1	3	3	1	2	1	1	2	3	2	1	2	1	3	1	1	2	1	3	0	1
376	1	1	17	2	4	4	4	3	3	3	1	3	2	1	1	2	2	1	5	4	4	2	4	4	2	2	3	4	3	2	3	3	3	3	3	2	3	2	3	2	3	3	4	2	3	3	3	3	3
377	2	32	16	2	3	3	4	4	4	4	4	4	4	4	4	4	5	2	5	4	4	5	4	5	5	4	1	5	5	5	1	5	5	5	5	5	1	5	5	5	5	1	5	5	5	5	1	5	5
378	2	5	16	2	0	0	0	0	0	0	0	0	0	0	0	0	0	0	0	0	0	0	0	0	0	0	1	5	1	1	1	5	5	5	5	5	1	5	5	5	5	1	5	5	5	5	1	5	5
379	1	32	17	2	5	5	5	5	5	5	5	5	5	5	5	5	5	5	5	5	5	5	5	5	5	3	3	1	1	1	3	1	3	1	1	3	3	1	1	1	1	3	1	1	1	1	5	2	5
380	1	5	17	2	3	3	3	3	2	4	2	3	2	3	3	3	3	3	3	3	3	3	3	3	3	3	4	2	3	2	3	3	3	3	2	2	4	4	3	3	2	3	2	2	3	2	3	2	1
381	2	5	16	2	4	4	4	4	4	4	4	4	4	4	4	4	4	4	4	4	4	4	4	4	4	4	1	1	1	1	1	1	1	1	1	1	5	1	1	1	1	5	1	1	1	1	5	2	3
382	1	5	17	2	4	4	4	4	4	4	4	4	4	4	4	4	4	4	4	4	3	3	3	3	3	3	3	3	3	3	3	3	3	3	3	3	3	3	3	3	3	3	3	3	3	3	3	2	2
383	2	32	16	2	3	3	3	3	3	3	3	3	3	3	3	3	3	3	3	3	3	3	3	3	3	3	3	3	3	3	3	3	3	3	3	3	3	3	3	3	3	3	3	3	3	3	3	2	2
384	1	5	17	2	4	4	4	4	0	3	3	4	3	3	5	4	3	3	4	2	4	3	4	4	4	0	3	3	3	3	3	3	3	3	3	3	3	3	3	3	3	3	3	3	3	3	3	2	2
385	1	32	17	2	3	3	3	3	3	3	3	3	3	3	3	3	3	3	3	3	3	3	3	3	3	3	3	3	3	3	3	3	3	2	3	2	3	3	3	3	3	3	3	3	3	3	3	2	2
386	1	5	18	2	4	4	4	4	2	2	2	2	2	2	4	4	4	4	4	4	3	3	3	3	3	3	3	3	2	3	3	3	3	2	3	3	4	2	3	3	2	3	2	2	2	2	4	1	1
387	2	5	16	2	3	2	0	3	3	2	3	2	3	4	2	3	3	2	3	2	2	3	2	3	2	3	3	3	2	3	3	3	3	3	2	5	4	3	3	3	3	3	3	2	1	3	4	4	4
388	2	5	17	2	4	2	3	2	3	3	3	3	3	3	3	3	3	3	3	3	3	3	3	3	3	3	3	2	3	4	3	3	2	2	3	2	3	3	3	2	2	4	3	2	3	2	4	2	2
389	1	5	17	2	1	1	1	1	1	1	1	1	1	1	1	1	1	1	1	1	1	1	1	2	1	2	3	3	3	3	3	3	3	3	3	3	3	3	3	3	3	3	3	3	3	3	3	2	2
390	1	5	16	2	0	0	0	0	0	0	0	0	0	0	0	0	0	0	0	0	0	0	0	0	0	0	3	2	2	2	2	2	2	2	2	2	4	2	1	2	2	3	2	2	2	2	4	2	2
391	1	32	17	2	1	1	1	1	1	1	1	1	2	2	2	2	2	2	2	2	2	2	2	2	2	2	4	2	2	2	4	3	3	2	3	4	4	2	2	2	3	4	3	2	2	2	4	1	1
392	1	32	17	2	1	0	2	2	2	2	2	2	2	2	2	2	2	2	2	2	2	2	2	2	2	2	3	3	3	3	3	3	3	3	3	3	3	3	3	3	3	3	3	3	3	3	3	2	2
393	2	32	17	2	4	4	4	3	0	2	1	1	2	1	2	1	2	2	2	0	2	2	2	2	2	0	4	4	3	3	3	2	3	3	3	3	5	3	3	4	2	4	5	3	3	2	3	2	2
394	2	5	17	2	5	2	4	4	0	3	2	4	1	3	2	3	1	4	1	4	3	1	3	5	5	4	3	4	3	4	2	3	4	3	3	5	3	4	3	4	5	3	2	3	4	2	3	3	2
395	2	32	16	2	3	3	3	3	3	3	3	3	3	3	5	3	3	3	3	3	3	3	3	3	3	3	4	3	3	3	2	3	3	2	3	2	3	2	2	2	5	2	3	2	2	3	3	2	2
396	1	32	16	2	3	2	1	0	2	2	2	2	1	1	1	1	0	0	0	0	0	0	0	0	0	0	3	3	4	5	4	4	1	2	1	2	5	2	5	4	3	5	1	2	1	2	3	5	5
397	1	32	16	2	3	3	3	3	3	3	3	3	3	3	3	3	3	3	3	3	3	3	3	3	3	3	3	3	3	3	3	3	3	3	3	3	3	3	3	3	3	3	3	3	3	3	3	3	3
398	1	32	17	2	3	2	3	2	3	1	1	4	1	2	3	5	3	3	1	2	4	2	3	2	3	0	3	3	2	4	1	3	5	1	2	4	4	2	4	3	4	3	3	2	2	1	3	3	2
399	2	5	17	2	1	1	1	1	1	1	1	1	1	1	1	1	1	1	1	1	1	1	0	1	0	1	4	3	4	4	5	3	2	3	3	3	5	5	3	3	3	5	3	3	3	4	5	2	2
400	1	32	17	2	3	3	3	3	3	0	3	3	3	0	3	3	3	0	0	0	0	3	0	3	0	0	2	3	3	3	3	3	4	3	4	4	3	4	3	4	3	2	3	4	3	3	3	2	1
401	2	32	17	2	1	1	1	1	0	1	1	3	0	1	2	2	1	1	1	0	1	1	1	1	1	1	3	2	1	2	3	1	3	1	2	2	4	2	2	2	2	4	2	3	2	1	4	1	1
402	1	32	17	2	2	4	1	3	4	4	2	4	4	4	3	4	4	4	4	4	4	3	1	3	1	3	5	5	4	5	5	5	5	5	5	2	5	5	4	5	5	5	5	5	5	5	5	0	0
403	2	32	17	2	3	3	3	3	3	3	3	3	3	3	3	3	3	3	3	3	3	3	3	4	3	3	3	2	3	2	2	3	2	2	2	2	3	2	2	3	2	3	2	2	2	2	3	2	2
404	2	5	16	2	3	3	0	3	3	3	3	3	0	3	2	3	3	3	3	3	3	4	3	3	0	3	4	5	3	5	2	3	4	2	2	3	4	3	1	4	5	3	2	3	3	2	3	1	1
405	1	32	18	2	3	3	3	3	3	3	3	3	3	3	3	3	3	3	3	4	3	0	3	3	3	3	3	3	3	3	3	1	3	3	3	3	3	3	3	3	3	3	3	3	1	2	3	2	2
406	2	5	16	2	4	4	4	4	4	4	4	4	1	1	2	3	4	1	3	4	1	3	1	4	1	4	4	2	3	3	4	4	5	2	3	2	5	2	4	2	2	2	4	2	2	3	4	4	4
407	1	5	18	2	4	4	3	4	4	3	4	4	4	4	4	4	4	4	4	4	4	4	4	4	4	4	3	2	1	1	2	3	5	1	1	1	4	1	2	2	2	2	2	1	2	1	3	2	2
408	2	1	17	2	3	1	1	1	0	1	0	0	0	0	0	0	2	0	1	0	0	0	0	0	0	0	3	3	1	4	1	3	4	1	2	1	4	3	3	3	3	3	2	1	3	2	4	1	3
409	1	32	17	2	3	3	3	5	3	5	4	4	3	5	3	4	3	5	5	3	5	4	4	4	4	3	3	3	2	3	3	2	2	2	2	1	4	2	2	2	2	4	2	2	2	2	4	2	3
410	2	4	17	2	4	2	4	3	2	3	4	3	3	3	2	4	2	3	2	2	1	3	1	3	1	2	4	4	3	4	3	4	4	4	4	2	4	4	4	4	3	4	4	2	2	4	4	3	3
411	1	32	17	2	3	3	0	0	0	0	0	0	0	0	0	0	0	0	0	0	0	0	0	0	0	0	5	1	1	3	5	4	3	1	1	4	5	3	1	1	1	3	4	3	2	1	2	0	0
412	2	32	17	2	0	1	3	3	2	1	0	2	0	2	2	2	1	0	2	1	4	0	0	0	0	1	5	2	1	3	3	1	3	3	4	2	5	2	3	3	2	3	3	1	4	3	3	2	2
413	2	5	16	2	2	2	4	4	3	3	4	4	1	2	3	3	3	3	3	3	4	4	4	4	3	4	3	2	2	2	3	2	3	2	2	2	4	2	3	3	3	3	3	2	2	2	4	1	1
414	2	32	17	2	4	4	5	2	1	3	3	3	3	3	3	4	3	3	3	3	3	3	1	3	1	3	3	2	4	4	4	4	4	4	2	5	3	3	2	2	4	2	3	2	5	3	4	1	1
415	2	5	17	2	4	4	4	4	0	1	3	3	3	3	3	3	3	3	3	2	4	4	4	4	4	4	3	2	1	3	2	1	3	1	1	1	3	1	1	1	1	3	1	1	2	1	2	0	2
416	1	5	17	2	3	1	0	0	4	0	0	0	0	4	0	0	2	5	4	4	5	0	3	0	1	3	3	2	2	3	2	1	3	1	2	2	3	2	1	3	1	3	2	2	1	3	2	1	5
417	1	5	17	2	4	4	4	4	0	1	1	1	1	1	1	1	3	3	4	2	3	3	3	3	3	3	3	2	2	2	2	4	4	2	2	1	3	2	2	3	2	2	4	3	3	2	4	3	3
418	1	32	17	2	3	2	3	2	2	3	3	3	3	3	3	3	3	2	3	1	2	2	2	3	2	1	3	3	2	3	3	3	3	1	2	3	4	2	3	3	2	3	3	2	2	2	4	2	2
419	2	32	1	2	0	0	0	0	0	0	0	0	0	0	0	0	0	0	0	0	0	0	0	0	0	0	2	2	1	1	1	3	3	2	2	2	3	1	2	1	2	3	2	1	1	1	3	1	1
420	1	5	17	2	4	2	2	2	3	4	2	2	2	3	3	4	3	1	3	2	1	4	2	3	2	3	5	3	3	4	4	5	4	3	3	3	4	2	4	4	3	4	4	3	4	3	3	4	4
421	2	5	18	2	2	1	1	1	1	1	1	1	1	1	1	1	1	3	1	1	3	1	0	1	0	0	3	1	3	3	3	1	3	2	2	2	3	3	3	3	2	4	3	1	2	2	3	0	0
422	1	32	17	2	2	1	2	1	0	1	2	2	0	0	1	2	0	0	1	0	1	1	1	0	0	0	4	3	1	1	3	3	4	2	1	2	5	3	2	4	3	4	3	3	3	3	2	1	0
423	1	5	17	2	3	1	2	2	1	1	1	1	1	1	1	1	1	1	1	1	1	1	1	1	1	1	2	4	2	3	2	2	3	1	1	1	5	1	1	1	1	3	1	1	1	1	3	1	1
424	2	5	16	2	3	3	3	3	3	3	3	3	3	3	3	3	3	3	3	3	3	3	3	3	3	3	3	3	3	3	3	3	3	3	3	3	3	3	3	3	3	3	3	3	3	3	3	2	3
425	2	5	16	2	4	4	4	4	3	3	4	4	4	4	4	4	4	4	4	2	4	4	4	4	4	4	3	3	3	4	2	3	3	3	2	3	3	2	3	2	3	3	2	2	2	2	3	3	3
426	2	5	18	2	5	5	4	2	0	5	5	5	5	5	5	5	5	5	5	0	3	3	3	3	3	3	3	3	1	2	1	5	3	1	3	5	4	1	1	2	2	1	4	1	1	1	1	2	2
427	2	32	16	2	5	5	4	1	0	1	1	1	1	4	5	5	5	0	5	0	0	1	0	4	0	4	2	2	2	3	2	1	4	1	1	3	3	3	3	3	2	2	1	1	1	1	3	3	4
428	1	5	19	2	4	3	4	4	3	3	3	4	2	4	4	4	3	2	3	3	3	4	4	3	3	3	2	2	3	3	2	1	3	1	1	1	2	1	1	1	3	1	3	1	2	1	2	3	3
429	1	32	17	2	5	5	5	5	5	5	5	5	5	5	5	5	5	5	5	5	5	5	5	5	5	5	5	5	5	1	1	1	2	5	5	4	4	3	3	3	3	2	5	4	3	3	3	2	2
430	1	32	17	2	4	4	4	4	1	1	2	3	1	1	1	1	2	2	2	1	2	1	3	1	2	2	3	2	3	3	2	2	2	2	3	3	3	3	3	3	3	3	3	3	3	2	3	1	1
431	2	32	16	2	3	3	3	3	3	3	2	2	2	3	3	3	3	3	3	3	3	4	3	3	3	3	5	2	3	3	3	1	3	1	1	3	4	1	1	2	2	4	1	1	3	2	2	3	3
432	2	5	18	2	5	4	5	4	4	4	5	4	3	4	5	5	5	2	4	5	5	4	2	5	2	5	2	2	1	1	1	3	3	1	1	1	3	1	3	2	1	2	3	1	1	1	2	1	3
433	2	32	16	2	4	4	4	4	3	3	3	3	4	4	3	3	4	3	4	3	4	4	4	4	3	3	2	1	1	1	2	1	2	1	1	2	2	1	1	1	1	2	1	1	1	1	2	4	4
434	1	5	17	2	2	2	2	2	1	1	0	1	1	1	2	2	1	1	1	1	1	2	1	2	1	0	3	3	3	4	3	3	2	2	2	2	3	2	2	3	3	3	3	3	3	2	3	2	3
435	2	5	17	2	2	3	3	3	3	3	3	3	3	3	3	3	4	1	4	1	4	4	4	4	4	1	3	3	2	2	2	3	2	1	3	2	3	2	3	3	2	3	3	1	1	1	3	2	1
436	2	32	16	2	3	3	3	3	0	3	0	2	0	0	0	0	0	0	0	0	0	0	0	0	0	0	3	3	2	2	2	1	2	1	1	1	4	1	1	2	2	4	1	2	1	1	3	2	1
437	1	32	17	2	4	4	4	3	4	4	4	4	3	4	5	4	4	3	4	3	3	3	3	3	3	3	3	2	2	2	2	2	2	1	1	2	4	2	1	2	2	2	4	1	1	1	4	4	4
438	2	5	16	2	1	1	0	0	0	0	0	0	0	0	0	0	0	0	0	0	0	0	0	0	0	0	3	3	3	3	4	4	3	2	2	4	5	2	2	3	5	4	4	2	3	2	4	0	0
439	2	32	17	2	3	3	3	3	3	3	3	3	0	2	2	3	3	1	3	3	3	3	3	3	3	3	3	2	4	3	3	4	4	3	3	3	4	2	1	2	3	3	1	1	3	2	3	3	3
440	1	4	17	2	4	3	2	2	0	2	3	3	2	2	4	4	2	2	3	0	3	3	3	3	2	2	3	3	2	2	2	3	3	2	2	1	3	2	2	3	3	3	3	3	2	1	4	3	3
441	1	5	17	2	1	1	1	1	1	1	2	1	0	0	1	2	1	1	1	1	1	1	1	1	1	1	4	3	3	2	4	2	3	4	3	4	5	3	5	4	3	4	5	1	1	3	5	2	2
442	2	32	16	2	5	5	5	5	3	3	3	3	0	0	5	4	5	3	5	3	5	5	0	3	4	4	2	2	1	3	2	2	3	2	1	2	2	2	1	1	2	2	1	1	3	1	2	4	4
443	1	5	16	2	0	1	1	1	3	2	1	1	1	1	2	3	1	3	1	3	0	0	1	1	1	4	4	4	3	4	4	3	2	3	2	2	5	2	3	3	2	3	3	4	2	4	4	4	3
444	1	32	17	2	3	5	5	4	3	2	2	3	2	2	2	2	4	4	5	3	3	3	0	3	5	5	3	4	4	5	5	5	2	2	2	5	4	5	2	5	2	4	5	5	2	5	3	5	5
445	2	5	17	2	4	4	2	3	0	2	3	3	2	3	4	4	4	2	3	1	3	2	3	3	2	3	3	2	1	2	3	2	3	2	2	2	2	2	1	2	1	2	1	1	1	1	2	2	3
446	1	32	17	2	4	4	5	5	0	4	3	5	4	4	4	5	4	4	4	4	5	4	4	4	4	4	3	2	3	2	2	2	3	2	2	2	4	3	2	2	1	3	1	2	2	2	4	3	3
447	2	32	17	2	4	4	4	4	0	2	0	4	4	4	4	4	4	4	4	0	4	4	3	3	3	3	3	2	1	2	3	1	3	3	1	1	2	1	1	1	1	5	1	1	1	1	2	3	3
448	2	32	18	2	4	4	4	4	1	3	4	3	3	3	4	4	4	0	2	1	3	4	2	3	3	3	3	2	3	2	3	4	3	2	3	3	4	3	2	3	2	4	3	2	2	2	3	2	2
449	1	32	17	2	0	0	0	3	3	0	3	0	3	0	3	0	3	3	0	0	3	0	3	0	3	0	2	4	2	2	4	4	2	1	2	2	2	4	4	4	2	2	2	4	2	4	4	0	0
450	2	32	18	2	4	3	4	2	0	2	3	3	1	1	4	3	3	3	3	1	3	4	4	4	3	3	4	3	3	3	3	3	3	3	3	3	3	2	3	3	3	4	3	3	2	3	3	2	2
451	2	32	17	2	5	5	5	4	1	3	3	3	3	3	3	3	3	3	3	3	4	4	3	4	4	4	2	2	2	2	1	4	4	1	2	2	3	2	2	2	2	2	2	1	2	2	3	4	4
452	2	1	17	2	4	4	4	2	0	4	4	4	2	3	3	3	4	3	3	0	2	3	3	3	3	4	2	1	1	3	2	2	3	2	1	2	2	1	3	2	2	4	2	1	2	1	2	1	1
453	2	5	18	2	4	3	4	4	3	2	2	3	2	2	2	2	2	2	2	2	2	2	3	3	3	3	2	2	1	3	1	2	2	2	2	2	2	2	2	2	2	1	3	1	1	2	1	1	3
455	2	32	17	2	1	3	3	3	3	3	1	3	1	4	1	3	4	1	3	3	2	2	2	2	2	2	4	2	2	4	3	4	4	1	2	2	4	3	5	5	2	4	5	2	2	2	4	4	0
456	1	1	17	2	2	3	4	4	1	3	4	3	2	2	3	4	4	3	4	1	3	5	4	2	3	3	2	1	3	2	2	3	2	1	2	2	3	1	3	1	1	2	1	1	1	1	2	2	4
457	2	32	16	2	4	5	5	5	1	3	3	4	1	3	4	5	5	3	4	1	5	5	3	3	3	3	3	4	2	3	2	3	4	2	2	3	4	1	2	3	3	4	1	1	2	1	2	2	3
458	1	5	18	2	3	3	3	1	0	3	1	3	3	3	3	3	4	2	4	3	4	3	4	4	3	3	3	2	3	3	2	2	2	3	2	3	4	2	2	2	2	3	1	2	2	2	4	2	2
459	2	5	18	2	4	4	4	5	4	3	4	5	3	5	5	5	5	0	5	5	5	5	2	4	2	3	3	3	2	2	4	1	5	2	1	3	5	2	1	2	2	4	4	1	3	3	4	3	3
460	2	32	17	2	4	4	3	3	2	3	3	4	2	3	3	4	4	3	3	2	4	4	3	4	3	4	2	2	3	3	3	2	3	2	2	3	4	2	4	2	2	3	3	1	2	1	2	3	2
461	2	1	16	2	4	4	5	3	0	1	0	0	0	1	4	4	5	1	1	0	4	5	5	0	0	0	4	3	2	2	4	2	2	2	2	2	4	2	2	2	2	4	1	1	1	2	4	2	1
462	2	32	16	2	3	3	3	3	2	2	2	1	1	3	1	1	1	1	1	1	2	1	3	2	2	2	3	2	3	2	5	3	3	3	2	5	3	3	3	2	3	3	2	2	2	2	3	1	1
464	2	5	18	2	4	2	2	2	0	1	1	1	1	0	1	1	1	1	1	1	1	1	1	1	1	1	3	3	3	3	3	3	3	3	3	3	3	3	2	2	3	3	3	3	3	3	3	2	2
465	2	1	17	2	5	4	4	4	1	3	3	3	4	4	5	5	5	4	5	3	5	5	3	5	3	3	3	1	1	1	3	3	4	1	1	1	3	2	1	1	1	3	1	1	2	1	4	3	3
466	2	1	18	2	4	4	5	3	1	1	1	1	2	3	4	4	3	1	4	1	2	3	0	2	2	4	4	3	2	3	3	2	4	2	2	2	3	2	2	3	4	4	2	1	3	2	4	2	5
467	1	32	17	2	4	3	4	3	3	3	3	3	2	3	4	3	4	3	4	2	3	4	2	4	3	4	3	3	2	2	1	3	3	2	1	3	3	2	2	2	2	2	3	2	2	2	2	2	2
468	1	32	17	2	4	4	4	4	0	3	2	3	1	4	4	4	1	3	3	4	4	4	3	4	4	4	3	3	1	2	3	1	3	1	3	1	4	1	2	2	1	1	2	1	1	1	4	2	2
469	2	32	17	2	3	1	1	2	0	1	3	2	2	1	3	2	2	5	3	1	3	2	4	2	0	0	3	2	2	4	3	2	2	1	1	2	3	2	4	5	3	1	3	4	4	2	3	1	1
470	1	5	21	2	5	4	4	3	4	3	5	3	3	3	4	5	5	4	4	4	3	5	4	5	4	4	2	2	1	3	2	1	3	2	2	1	3	2	1	3	1	2	1	1	2	2	3	3	3
471	2	4	17	2	3	3	3	3	2	3	3	3	3	3	3	3	3	2	3	2	3	3	3	3	3	2	3	3	2	3	2	2	3	1	3	1	5	2	2	2	2	3	3	2	3	2	4	2	2
472	2	32	17	2	3	1	1	2	1	1	1	1	1	1	1	1	1	1	2	1	1	1	1	1	1	1	3	2	2	2	4	2	2	1	2	1	4	2	2	3	2	3	3	1	2	2	4	1	1
473	2	32	18	2	2	3	3	1	0	2	2	1	2	3	3	3	3	0	2	0	1	2	1	2	0	2	4	1	2	4	3	2	4	2	2	2	4	2	3	4	3	4	2	1	3	2	2	2	2
474	2	32	18	2	5	5	5	5	2	4	3	5	3	2	4	4	3	2	2	2	3	3	3	3	2	1	4	3	1	3	3	2	4	2	2	3	5	4	3	3	1	4	1	2	2	3	3	4	4
475	2	32	17	2	4	4	4	4	4	3	2	4	1	3	5	4	5	4	4	3	3	3	2	3	2	1	3	3	2	2	2	2	3	1	2	4	3	2	3	3	2	3	4	2	2	1	2	2	2
476	1	1	17	2	3	4	4	4	0	4	4	4	0	0	0	0	4	4	4	4	4	4	0	4	4	4	1	2	1	5	1	1	3	1	1	1	2	2	1	1	1	1	1	1	2	1	3	1	3
477	2	5	17	2	3	4	5	3	1	1	2	2	2	1	4	4	4	0	2	0	1	1	0	2	0	3	3	2	3	2	2	3	3	2	3	4	3	2	1	2	2	3	2	2	3	2	2	3	3
478	2	32	16	2	4	5	4	5	1	4	4	3	4	3	5	5	5	4	5	1	4	5	3	5	5	4	2	3	2	3	1	3	5	1	1	1	3	2	1	3	2	1	2	2	2	1	2	2	2
479	2	5	17	2	4	4	4	4	2	2	2	2	2	2	2	2	2	2	2	2	4	2	2	2	4	4	3	2	2	2	1	2	4	2	1	2	5	1	2	2	3	2	1	2	2	1	2	4	4
481	2	5	18	2	3	2	3	2	1	3	3	3	3	2	3	1	3	3	1	1	3	3	3	3	3	3	3	1	1	1	3	1	3	1	1	3	5	1	1	1	1	3	1	1	1	1	3	1	1
482	2	32	20	2	4	4	4	4	0	1	3	2	3	3	4	4	5	3	5	2	3	4	3	3	2	4	3	2	1	3	2	4	3	2	1	3	3	3	2	3	3	4	2	2	2	2	3	1	1
483	1	32	17	2	4	2	4	3	2	2	3	3	2	3	2	3	2	2	2	2	2	2	3	3	2	2	4	3	2	3	3	3	2	3	2	3	4	2	2	2	2	4	3	2	1	1	4	2	2
484	2	32	16	2	1	1	1	1	0	2	2	2	3	3	3	2	2	2	3	2	2	1	3	2	2	2	3	2	3	3	4	3	3	2	3	3	4	2	3	2	2	4	2	1	3	2	3	0	1
485	2	32	17	2	3	3	3	3	0	3	3	3	3	3	3	3	3	3	3	0	3	3	0	3	3	3	3	3	2	3	3	2	4	2	3	2	4	2	2	2	2	3	2	2	2	1	3	1	1
486	2	32	17	2	3	2	3	1	1	1	0	1	1	2	0	0	1	0	1	1	0	2	1	1	1	1	3	3	3	3	2	2	4	1	2	2	4	3	2	4	3	3	1	3	3	2	4	1	3
487	2	1	17	2	2	2	2	2	2	1	2	1	1	1	2	1	1	1	1	1	0	0	0	0	0	0	4	3	2	4	3	4	4	1	1	1	4	3	2	4	3	4	3	1	2	1	4	1	1
488	2	32	17	2	3	3	3	3	3	3	3	3	3	3	3	3	3	3	3	3	3	3	3	3	3	3	4	2	2	3	4	1	3	2	1	3	5	3	1	2	2	3	1	2	2	2	4	2	2
489	2	1	16	2	3	3	3	3	0	3	3	3	3	3	3	3	3	3	3	3	3	3	3	3	3	3	5	3	3	3	3	3	3	3	4	2	5	3	1	3	4	4	2	3	3	3	3	0	2
490	2	5	17	2	3	2	3	2	2	2	2	2	2	2	3	3	3	2	3	2	2	2	2	2	2	2	3	3	4	3	3	3	3	4	1	5	4	3	1	3	4	4	2	3	4	3	3	0	0
491	2	32	18	2	3	3	3	2	3	3	3	3	2	3	3	4	3	2	3	3	3	3	3	3	2	3	3	2	4	3	2	2	3	3	3	3	4	2	2	2	2	2	2	2	2	2	3	4	3
492	2	5	18	2	5	4	5	5	3	4	5	4	4	4	5	5	5	4	4	4	5	5	5	5	4	4	1	3	2	3	2	1	4	1	1	2	3	2	1	3	2	1	1	2	2	1	2	5	5
493	2	1	17	2	4	5	5	5	0	1	0	0	4	0	0	0	0	0	0	0	0	0	0	0	0	0	3	3	1	3	5	5	3	1	1	1	3	1	3	3	1	5	2	1	1	4	4	3	3
494	1	1	18	2	4	4	4	4	3	3	3	3	3	3	4	4	3	3	4	3	4	4	4	4	4	3	3	3	3	3	3	3	3	2	3	3	3	3	3	3	3	3	3	3	3	3	3	2	2
495	1	5	17	2	3	3	3	3	3	3	3	4	2	3	3	3	3	2	3	3	3	3	3	3	3	3	3	3	3	3	3	2	2	2	2	2	4	2	2	3	2	3	2	1	2	1	4	2	2
496	2	5	16	2	4	4	3	3	3	3	3	4	3	3	4	3	3	4	3	4	3	3	4	3	4	4	3	2	2	4	2	2	3	2	2	3	3	2	2	3	2	2	1	2	3	1	4	3	3
497	2	5	17	2	3	3	3	4	1	3	3	4	4	3	3	3	3	3	4	3	3	3	4	4	3	2	3	2	3	3	3	2	3	2	2	2	2	1	2	3	3	3	2	2	3	1	3	2	1
498	1	4	17	2	1	1	2	2	0	0	0	2	2	2	2	2	2	2	2	2	2	2	2	2	2	2	2	4	4	4	2	4	4	4	4	4	2	4	4	4	4	2	2	2	5	4	3	2	2
499	2	32	16	2	5	4	3	3	3	2	2	2	2	4	3	5	3	2	4	3	3	3	3	3	3	4	3	2	3	2	1	2	3	1	2	2	4	2	4	2	3	3	2	1	2	2	2	5	5
500	2	5	16	2	5	3	3	3	4	4	3	3	0	4	3	3	4	0	3	0	0	0	0	3	3	3	4	2	2	4	2	2	3	1	2	1	5	3	1	4	3	2	2	2	3	2	5	2	1
501	2	32	16	2	4	5	4	3	2	1	4	2	2	2	5	4	5	3	2	2	4	4	3	3	3	3	3	2	3	2	1	2	3	2	2	4	3	1	3	2	3	1	2	2	3	2	3	5	5
502	2	5	18	2	4	3	3	4	0	2	0	4	1	3	5	5	4	0	3	1	3	5	4	1	2	1	2	2	2	1	3	1	3	1	1	1	2	1	1	2	3	2	1	1	1	1	2	0	1
503	2	5	17	2	4	3	4	4	3	3	3	3	3	3	4	3	3	3	3	3	4	4	4	4	4	3	3	2	2	2	3	3	3	2	1	3	3	2	2	2	2	3	2	2	2	2	3	0	2
504	2	5	18	2	0	0	0	0	1	1	1	2	2	3	2	2	2	2	2	2	2	2	2	2	2	2	3	3	3	3	3	3	3	3	3	3	3	3	3	3	3	3	3	3	3	3	3	1	1
505	1	1	16	2	4	4	4	4	0	4	4	4	4	4	4	4	4	4	4	4	4	4	4	4	4	4	3	3	3	3	3	3	3	3	3	3	3	3	3	3	3	3	3	3	3	3	3	2	2
506	2	32	17	2	4	4	4	3	0	3	3	3	3	3	5	4	5	4	4	3	3	4	3	4	3	3	3	3	1	3	3	2	3	1	2	1	3	2	3	3	1	3	3	1	1	1	3	2	2
507	2	32	17	2	4	4	4	4	4	4	4	4	4	4	4	4	4	4	4	4	4	4	4	4	4	4	2	2	2	2	1	2	2	2	2	2	3	2	2	2	2	2	3	2	2	2	3	3	3
509	1	32	17	2	2	2	2	2	2	2	2	2	2	2	2	2	2	2	2	2	2	2	2	2	2	2	2	4	4	4	2	4	4	3	3	3	3	3	2	2	2	4	2	2	2	2	4	2	2
510	1	1	17	2	3	3	3	3	0	1	1	3	2	3	3	3	3	3	4	0	3	3	3	3	3	1	4	3	3	3	4	5	3	4	4	5	4	3	4	4	3	4	3	3	4	3	4	0	3
511	1	32	18	2	3	5	5	3	0	0	5	3	0	0	0	0	1	1	1	1	2	2	1	2	1	2	5	3	3	3	3	4	4	4	4	3	5	4	5	5	4	5	4	3	3	1	5	5	4
512	2	5	17	2	3	4	4	3	0	2	4	3	3	1	4	4	3	1	5	0	2	1	1	4	0	4	4	3	2	3	4	4	4	2	3	3	4	1	4	3	2	4	4	3	3	3	4	1	3
513	1	32	16	2	5	5	5	5	4	2	4	4	5	5	5	5	5	5	5	3	5	5	5	5	5	5	2	2	2	3	3	5	4	3	2	4	3	3	4	4	3	2	4	3	2	2	3	4	4
514	2	32	16	2	1	1	3	1	0	1	0	3	0	0	4	4	3	3	0	3	0	0	0	0	0	0	4	2	3	2	3	4	4	3	3	5	4	3	1	2	3	5	3	3	1	1	3	3	3
515	1	5	17	2	4	4	4	5	1	0	4	1	1	1	4	5	5	2	4	1	1	3	0	1	0	2	5	3	1	4	3	4	4	3	3	3	4	4	1	4	4	3	3	4	4	3	2	3	4
516	1	32	17	2	4	4	4	4	1	3	4	4	4	4	4	4	4	4	4	4	4	4	4	4	4	4	2	2	2	3	2	4	2	2	2	2	4	2	2	3	2	3	2	2	2	2	4	4	4
517	2	32	16	2	1	1	1	1	1	2	2	1	1	1	1	1	1	1	1	1	1	2	1	1	2	0	3	2	2	3	4	3	3	2	3	3	4	2	2	2	2	4	2	2	2	2	3	0	0
518	2	1	17	2	5	5	5	5	3	4	4	3	4	4	5	5	5	5	5	3	5	5	3	5	3	4	2	2	2	2	2	3	2	2	3	2	4	1	2	2	2	3	2	2	2	2	3	2	2
519	2	32	17	2	0	0	0	0	0	0	0	0	0	0	0	0	0	0	0	0	0	0	0	0	0	0	2	2	2	2	2	2	2	2	2	2	2	2	2	2	2	2	2	2	2	2	2	0	0
520	2	32	16	2	0	0	0	0	0	5	0	1	0	4	0	3	0	0	2	0	0	4	0	3	0	2	5	1	2	1	3	5	4	2	4	4	5	5	5	5	5	5	4	4	5	5	5	1	2
521	1	32	17	2	3	3	3	4	0	3	3	3	3	3	3	3	3	3	3	0	3	3	3	3	3	0	2	1	1	2	2	2	3	2	1	1	3	2	2	2	1	2	2	2	2	2	2	2	2
522	2	5	17	2	4	4	4	2	2	2	2	2	2	1	4	3	1	3	2	0	2	3	3	2	3	2	4	3	2	3	3	2	3	2	2	2	5	2	3	3	4	4	4	2	4	2	4	1	2
524	2	5	17	2	4	4	4	4	0	4	4	4	4	4	4	4	4	0	0	0	4	4	0	4	0	0	2	1	1	2	2	1	3	1	1	1	3	1	1	1	1	2	1	1	1	1	2	1	2
525	1	1	16	2	5	4	3	4	2	4	0	0	0	0	4	3	1	0	5	3	0	2	0	0	3	4	4	3	2	5	4	1	1	1	2	1	5	4	1	4	2	5	1	3	4	4	1	2	3
526	2	32	17	2	5	4	4	4	2	2	1	4	1	4	5	5	5	4	4	2	2	4	2	4	4	2	2	3	2	2	3	2	2	2	1	2	4	2	1	2	1	2	1	1	1	2	2	2	3
527	2	5	17	2	5	5	5	5	5	5	5	5	5	5	5	5	5	5	5	1	5	5	5	5	5	5	1	1	1	1	1	1	3	1	1	1	1	1	1	1	1	1	1	1	1	1	1	5	5
528	2	5	16	2	3	3	3	3	3	3	1	3	2	3	3	3	3	2	1	2	3	2	1	3	3	3	3	3	1	2	4	3	3	1	3	2	4	2	1	2	2	3	3	2	2	1	3	3	3
529	2	5	18	2	5	3	4	4	4	4	3	3	3	3	4	5	4	3	3	3	3	4	3	3	3	3	3	3	2	3	3	2	3	3	2	4	3	3	2	4	4	3	3	2	2	3	3	2	3
530	2	32	17	2	5	3	5	1	0	0	5	0	1	0	5	1	3	0	3	0	3	3	3	3	3	0	3	2	5	2	3	4	5	2	3	5	5	1	5	3	3	4	5	2	3	4	4	0	0
531	2	5	17	2	3	3	3	4	0	1	0	3	0	1	4	4	4	3	3	3	3	3	3	3	3	3	3	3	3	3	3	1	3	3	2	3	4	2	3	3	3	3	3	2	2	2	3	2	2
532	1	5	13	1	3	3	3	3	3	3	3	3	3	3	3	3	3	3	5	3	3	3	5	3	5	3	3	3	3	3	3	3	3	3	3	3	3	3	3	3	3	3	3	3	5	3	3	2	2
533	1	32	13	1	4	2	3	3	0	3	4	5	4	5	3	4	4	3	2	3	3	3	3	3	2	3	3	2	2	2	3	2	3	2	2	1	4	2	1	1	1	4	3	1	1	1	3	2	2
534	1	32	14	1	3	3	4	3	3	3	3	2	3	3	3	3	4	3	4	2	4	3	4	3	3	4	2	4	3	3	2	3	3	4	4	4	2	3	3	3	4	2	4	4	2	4	2	3	3
535	2	5	12	1	3	0	2	3	0	4	0	3	0	0	3	3	2	1	2	0	3	2	2	3	2	3	5	2	1	1	3	1	2	1	2	1	5	2	1	2	1	4	1	1	1	1	5	5	1
537	1	32	13	1	3	0	0	0	0	3	0	3	0	3	3	3	0	0	0	0	3	3	0	3	0	3	3	2	1	3	3	1	3	2	1	1	4	3	1	3	1	4	1	3	2	1	5	1	1
538	2	32	13	1	3	3	3	3	3	3	3	3	3	3	3	3	3	3	3	3	3	3	3	3	3	3	3	3	2	2	3	2	2	1	3	3	3	3	3	2	1	3	2	1	2	2	4	3	4
539	2	5	13	1	4	3	3	3	0	2	3	3	3	3	3	4	3	3	3	0	3	3	0	3	3	3	3	2	1	3	3	3	2	1	3	3	4	2	3	2	1	3	2	1	2	1	3	2	2
540	2	32	13	1	5	5	5	5	0	5	5	5	5	5	4	4	4	5	4	5	4	4	4	4	4	4	3	2	4	2	2	1	2	1	2	2	3	2	2	2	2	2	1	1	1	1	2	4	3
542	2	5	13	1	0	1	5	5	2	3	1	3	3	0	5	5	2	5	3	0	5	2	2	3	3	2	3	3	2	2	3	2	4	2	2	2	3	1	1	1	5	1	1	1	2	1	2	1	1
544	2	5	14	1	4	4	4	4	3	3	4	4	4	3	0	0	5	0	0	1	5	5	4	3	4	5	3	1	1	1	2	1	2	1	1	1	3	1	1	2	1	2	1	1	1	1	3	2	2
545	1	32	12	1	3	3	4	4	3	3	4	2	3	3	4	4	2	0	3	0	2	3	3	3	1	0	2	1	2	2	4	1	2	1	1	1	2	1	1	1	1	2	1	1	1	1	3	3	0
546	1	32	13	1	5	5	5	5	5	3	4	5	0	5	5	5	5	4	1	0	3	5	2	5	5	0	2	3	1	4	3	4	2	3	2	2	3	2	3	4	1	1	3	2	2	1	2	5	5
547	1	32	13	1	4	5	5	4	3	3	3	5	3	4	4	3	4	3	3	3	3	4	5	4	3	4	2	2	1	1	2	1	2	1	1	3	3	1	1	1	1	2	1	1	1	1	3	1	1
548	1	5	13	1	3	3	5	5	3	4	4	4	3	3	4	5	3	5	5	5	5	5	5	5	4	5	3	2	1	3	3	2	4	2	3	2	3	4	2	3	2	3	2	2	2	2	2	4	4
549	2	5	13	1	3	3	3	1	0	1	4	3	5	3	3	3	3	3	3	0	3	3	4	1	3	3	3	3	2	2	2	3	4	2	1	3	3	3	2	4	4	2	1	1	3	2	2	2	2
550	2	1	13	1	0	4	3	3	3	0	0	3	0	4	3	4	4	3	4	0	4	4	4	4	3	3	3	1	2	2	3	3	2	2	2	1	2	1	3	1	1	2	4	1	1	1	2	2	3
551	1	32	12	1	5	5	5	5	5	5	5	5	5	5	5	5	5	5	5	5	5	5	5	5	5	5	1	5	1	1	1	1	2	1	1	1	3	1	1	1	1	5	1	1	1	1	1	2	0
552	1	1	14	1	5	5	5	4	2	3	3	3	3	3	4	5	5	3	5	2	3	4	3	3	4	3	2	3	2	3	3	4	4	1	3	2	2	3	3	3	3	2	4	3	3	2	3	3	3
553	2	1	13	1	3	4	2	2	3	3	3	3	2	3	4	4	4	4	5	2	3	4	4	4	4	4	2	2	1	2	3	2	3	1	1	1	2	2	1	3	2	2	2	1	1	1	2	4	3
554	2	32	14	1	1	4	4	4	3	3	3	3	4	4	4	4	4	4	4	0	0	4	0	4	0	0	3	1	3	2	2	1	3	1	3	3	4	2	2	2	3	4	1	1	1	1	4	2	1
555	1	5	13	1	3	3	4	5	2	4	5	4	1	4	4	3	5	5	5	4	4	5	5	4	5	5	2	2	2	2	2	1	1	1	1	1	2	1	1	2	3	2	1	1	1	1	3	1	3
557	2	32	15	2	3	3	3	3	3	3	3	3	3	3	3	3	3	3	4	3	3	3	3	3	3	3	2	3	3	3	2	3	4	4	3	4	3	2	3	3	3	3	3	3	3	3	3	2	2
558	2	32	16	2	1	1	1	1	0	0	1	1	1	0	1	1	1	1	2	0	1	1	1	0	0	0	5	1	3	5	3	2	4	3	2	2	4	5	3	5	3	4	1	1	2	4	4	0	0
559	2	5	16	2	0	0	0	0	0	0	0	0	0	0	0	5	0	0	0	0	0	5	0	0	0	0	4	3	2	2	4	5	3	3	2	3	4	3	3	4	3	4	3	3	3	3	3	2	2
560	2	5	15	2	4	3	2	3	3	3	4	3	3	3	4	3	5	5	5	2	5	4	2	4	3	4	3	5	3	3	3	2	4	1	3	3	4	4	1	4	3	3	2	5	4	4	3	3	3
561	1	32	16	2	3	3	3	3	3	2	3	3	3	3	3	3	3	3	3	3	3	3	3	3	3	3	3	2	1	3	4	1	3	2	1	1	5	1	1	2	1	3	1	1	1	1	3	2	2
562	2	4	15	2	4	4	4	4	4	4	4	4	1	4	2	2	4	4	4	4	4	4	1	4	4	4	3	3	3	3	3	3	3	3	3	3	3	2	2	3	2	3	2	3	2	2	3	2	2
563	2	5	10	1	4	3	3	3	4	3	2	4	4	3	3	4	3	4	3	4	3	4	4	3	3	4	3	4	3	3	2	4	2	4	4	3	2	4	4	3	3	2	4	3	4	4	3	3	3
564	1	1	15	2	3	3	3	3	1	1	1	1	1	1	1	1	1	1	1	1	1	1	1	1	1	1	4	4	2	3	4	3	4	3	3	4	4	3	4	4	4	3	3	2	2	4	4	1	1
565	2	32	15	2	2	2	2	2	0	2	2	1	3	3	3	1	0	0	3	0	3	3	1	2	2	0	3	2	2	2	2	1	2	2	2	1	4	3	1	1	2	4	1	1	2	1	3	1	1
566	1	32	15	2	0	5	5	5	5	4	2	4	0	5	5	5	5	2	4	4	4	4	4	4	2	4	3	3	1	3	1	2	3	2	2	2	5	3	1	3	1	3	2	1	2	2	4	1	1
567	2	5	16	2	4	4	4	3	3	4	4	4	4	4	4	4	4	3	4	3	4	4	4	4	4	2	4	3	3	2	3	1	3	3	3	3	4	3	3	3	3	4	3	2	3	2	4	2	2
568	2	32	16	2	1	2	4	4	3	3	4	5	5	5	4	5	5	1	5	3	5	5	3	4	2	1	3	2	2	3	2	2	3	1	2	2	4	2	2	3	3	3	3	2	3	3	3	2	3
569	1	1	16	2	0	0	0	0	0	0	0	0	0	0	0	0	0	0	0	0	0	0	0	0	0	0	2	3	1	1	1	1	5	1	1	1	5	1	1	1	1	5	1	1	1	1	3	5	5
570	2	32	15	2	0	0	2	2	0	1	1	2	0	0	0	3	1	1	1	0	1	1	1	1	1	0	4	3	3	3	4	1	4	2	2	3	5	3	1	3	3	4	1	1	2	1	4	0	0
571	1	32	17	2	3	2	4	3	1	1	1	1	3	2	4	3	3	1	3	0	3	2	3	2	2	4	4	3	2	3	4	4	2	3	3	4	4	2	3	3	2	3	3	1	3	3	3	1	2
572	2	32	16	2	5	5	5	5	5	5	5	5	5	5	5	5	5	5	5	5	5	5	5	5	5	5	2	1	1	1	2	2	3	2	2	2	5	2	1	1	1	5	3	1	3	1	2	5	5
573	2	32	15	2	4	3	3	3	1	3	3	3	3	3	3	3	3	0	3	0	3	3	3	3	3	3	4	3	2	3	3	2	4	3	1	1	4	2	2	3	1	3	2	3	3	2	4	3	3
574	2	5	15	2	5	4	2	2	0	3	1	3	0	1	5	5	5	3	3	0	2	2	1	2	2	4	3	2	1	3	2	3	4	1	1	1	4	2	3	3	2	3	3	1	1	1	3	2	3
575	1	5	18	2	3	3	3	3	3	3	1	3	1	3	3	3	3	3	4	3	3	4	3	3	3	2	4	3	2	3	3	2	4	3	2	3	4	3	2	3	2	3	2	2	2	2	3	2	1
576	2	32	16	2	3	3	3	3	3	3	3	3	3	3	4	4	3	3	3	3	3	3	4	3	3	3	3	1	1	1	2	3	3	1	2	3	3	1	2	1	1	3	1	1	1	1	3	2	2
577	2	5	15	2	5	2	0	1	0	4	0	3	1	0	5	5	5	0	5	0	0	0	0	0	1	3	5	2	2	2	5	5	5	2	2	3	5	3	4	4	3	4	5	1	4	3	4	5	4
578	2	5	16	2	4	4	4	4	3	4	4	4	4	4	4	4	4	3	4	1	3	4	3	3	3	3	3	3	2	2	2	3	3	1	2	1	4	3	3	3	2	4	3	3	3	3	3	2	2
579	2	32	16	2	0	0	0	0	0	0	0	0	0	0	5	5	5	0	0	0	0	5	0	0	0	0	3	1	2	2	3	2	2	2	1	2	4	2	1	2	1	1	2	1	2	1	1	2	2
580	2	32	16	2	4	4	4	2	4	3	3	3	3	3	4	4	4	4	4	4	3	4	0	2	2	4	3	4	3	3	2	4	3	4	2	5	4	3	3	3	1	4	3	1	2	3	4	3	3
581	2	5	16	2	3	2	2	4	1	2	2	3	3	3	2	2	2	1	3	2	3	2	3	3	1	0	4	3	2	3	3	2	5	1	3	2	5	3	2	3	2	4	2	1	2	1	4	4	2
582	2	5	15	2	4	1	1	1	1	1	1	1	1	1	1	1	1	1	1	1	1	1	1	1	1	1	1	5	1	1	1	3	3	2	2	2	4	2	2	2	2	4	1	1	1	1	5	2	2
583	2	32	16	2	1	1	1	3	0	1	1	3	1	3	1	1	1	1	1	0	3	3	1	3	1	3	4	2	2	3	3	3	3	2	2	3	4	3	3	3	2	4	2	1	2	1	4	2	3
584	2	32	15	2	4	4	3	4	0	3	4	3	3	3	3	3	3	3	3	1	3	3	3	3	3	0	2	2	1	3	2	1	2	1	1	2	5	1	2	2	1	2	4	1	1	1	2	2	2
585	2	1	17	2	1	0	1	3	0	0	0	1	0	2	0	0	1	0	0	0	0	0	0	0	0	0	4	2	1	3	3	2	3	1	1	1	5	2	3	3	2	3	1	1	2	1	3	0	0
586	2	5	16	2	3	3	3	3	3	3	3	3	3	3	3	3	3	3	3	1	3	3	3	3	3	3	3	3	4	4	3	3	3	3	3	3	3	2	3	4	3	3	3	2	3	2	3	3	3
587	2	32	16	2	5	3	5	3	1	4	1	3	1	4	4	4	5	1	1	0	3	4	2	4	1	1	2	2	1	2	3	2	2	1	1	1	4	3	1	2	1	3	3	1	2	1	3	4	4
588	1	32	16	2	4	3	4	4	0	2	3	4	3	4	4	4	4	0	4	0	3	4	3	4	3	3	3	2	2	3	3	1	3	1	2	3	3	2	2	3	1	3	3	2	2	2	3	2	2
589	2	32	17	2	0	1	0	0	0	0	0	0	0	1	0	0	0	0	0	0	0	0	0	0	0	0	3	2	2	3	2	4	4	2	3	2	3	3	3	3	3	2	3	2	3	2	3	1	1
590	2	5	16	2	4	3	3	4	4	3	3	3	3	3	3	3	3	3	4	3	4	3	3	3	3	4	4	4	2	4	2	2	4	2	2	2	3	4	2	4	3	3	4	2	3	3	4	4	4
591	2	4	16	2	0	0	0	0	0	0	5	0	0	0	0	0	0	0	0	0	0	2	3	0	0	5	3	2	3	2	2	2	5	2	2	5	4	2	3	3	1	2	2	2	3	2	2	5	5
592	2	32	18	2	3	2	3	2	3	2	2	3	3	2	2	3	2	3	3	3	2	3	3	2	4	4	3	3	1	3	2	3	2	1	2	1	2	2	4	3	1	2	3	1	2	1	2	3	3
593	2	4	12	1	5	5	5	3	3	5	5	5	5	5	5	5	5	5	5	5	5	5	5	5	5	5	1	3	2	3	1	1	3	1	1	3	3	3	3	3	2	1	1	2	2	2	1	5	5
594	1	5	12	1	4	1	3	3	0	0	0	0	1	4	4	4	4	0	3	0	3	4	1	3	3	0	2	1	1	1	2	1	1	2	1	1	4	1	1	1	1	2	1	1	1	1	2	1	2
595	1	5	13	1	3	2	3	3	0	3	3	3	2	3	3	3	2	2	3	1	2	3	3	3	3	2	2	1	1	2	4	1	1	1	1	1	3	1	1	1	1	4	1	1	1	1	3	2	1
596	2	32	16	2	5	5	5	5	1	5	5	5	5	5	5	5	5	5	5	5	5	5	5	5	1	5	3	3	2	1	1	1	1	1	1	5	5	2	1	2	1	1	1	1	2	2	2	4	0
597	2	5	16	2	2	2	1	1	0	0	0	0	1	1	1	3	1	1	2	0	1	0	1	1	1	1	4	2	2	2	1	1	3	3	3	3	4	2	5	5	5	2	5	2	2	3	2	1	2
598	1	5	15	2	0	4	3	5	3	3	3	3	0	3	0	3	3	2	3	3	2	0	3	3	3	2	5	2	3	1	5	1	4	1	5	2	5	3	3	4	1	5	1	4	4	1	3	3	3
599	2	5	16	2	2	2	3	3	2	3	1	3	3	3	3	3	3	3	3	3	2	2	3	3	3	2	3	2	2	2	2	1	3	1	1	2	3	2	1	2	2	2	1	2	2	4	2	2	2
600	1	1	13	1	3	2	3	2	0	3	4	3	3	3	3	3	3	3	3	3	3	3	3	3	3	3	3	2	1	2	3	1	3	2	2	3	4	2	1	3	4	3	1	1	2	2	3	0	1
601	2	1	13	1	4	4	4	3	0	3	2	2	3	4	1	1	2	3	1	0	2	3	5	2	2	2	3	3	2	2	2	3	2	1	2	1	3	4	1	4	2	3	1	2	5	1	3	1	1
602	2	32	16	2	4	4	4	4	1	3	3	1	1	1	4	4	4	2	4	1	4	3	1	4	4	4	3	4	1	3	2	2	3	2	3	2	3	3	1	3	4	2	5	3	3	2	2	4	4
603	2	32	12	1	3	3	3	3	3	3	3	3	3	3	3	3	3	3	3	3	3	3	3	3	3	3	3	2	2	3	4	5	2	2	2	2	4	1	1	1	2	2	2	1	1	1	4	4	2
604	1	5	13	1	5	0	0	5	0	0	0	0	0	0	0	0	0	0	0	0	0	0	0	0	0	0	1	1	1	2	1	1	3	1	1	2	1	1	1	1	1	5	1	1	1	1	1	2	5
605	2	32	16	2	3	3	3	4	0	3	0	3	0	3	1	3	3	0	3	0	3	3	0	0	0	0	5	3	3	2	3	1	4	2	3	1	5	3	2	3	3	5	2	2	3	2	5	2	0
606	2	1	16	2	0	0	0	0	0	0	0	0	0	0	0	0	0	0	0	0	0	0	0	0	0	0	3	3	1	2	1	2	3	3	2	3	5	3	3	2	3	5	1	1	3	3	5	5	5
607	1	1	16	2	4	4	4	4	0	3	3	4	4	2	2	5	5	3	5	0	3	4	4	0	3	4	2	2	3	3	2	2	4	2	2	1	4	2	3	2	2	2	2	2	2	2	3	1	1
608	2	32	16	2	3	3	3	3	3	3	3	3	2	4	4	3	5	5	4	3	2	2	1	4	3	0	3	3	2	4	2	1	3	1	1	1	4	3	1	3	3	4	1	2	1	2	4	1	1
609	2	5	16	2	2	1	2	2	0	1	0	1	0	0	2	2	1	0	1	0	1	0	0	1	0	0	4	3	3	3	2	4	3	2	3	2	5	3	3	3	3	4	3	2	2	2	3	2	3
610	2	4	16	2	3	1	4	1	0	3	2	3	2	0	4	4	4	2	2	0	1	4	1	3	1	4	3	2	1	3	2	1	3	2	1	3	3	2	1	2	1	3	1	1	1	1	2	2	2
611	1	32	13	1	0	0	0	0	0	0	0	0	0	0	0	0	0	0	0	0	0	0	0	0	0	0	3	2	1	1	1	3	2	1	1	2	4	2	3	3	2	4	3	2	2	1	3	4	4
612	2	5	17	2	3	4	4	2	2	1	0	1	0	1	4	1	4	0	4	1	0	3	0	1	0	3	3	3	2	3	2	3	3	2	2	2	3	3	2	3	2	2	1	2	3	2	2	4	4
613	1	1	13	1	4	3	4	4	2	3	5	3	4	5	3	4	4	3	4	1	4	5	5	4	2	3	1	2	1	2	2	2	2	1	1	1	2	1	3	2	2	1	2	1	1	1	2	2	2
614	2	32	12	1	3	3	3	3	2	3	3	3	1	1	3	3	3	1	3	1	3	3	1	3	2	3	3	3	3	3	3	3	3	3	3	2	4	3	3	3	3	4	3	3	3	2	3	2	2
615	1	32	17	2	4	3	3	4	2	4	2	3	3	3	3	4	3	2	4	2	3	4	3	4	3	2	3	2	3	2	3	2	3	3	2	3	3	2	2	2	3	3	1	2	2	2	3	2	2
616	2	5	12	1	4	4	5	3	3	4	4	3	4	3	5	5	4	4	4	4	4	4	4	4	3	4	2	2	2	2	2	3	3	2	2	1	2	2	3	3	2	2	3	1	2	1	4	2	3
617	2	32	13	1	0	1	4	0	0	1	1	0	1	0	1	0	2	1	1	1	5	0	1	0	0	1	2	2	2	2	1	4	3	1	3	3	3	2	4	2	3	2	4	1	2	1	3	5	5
619	2	5	12	1	4	2	2	4	3	3	3	3	3	2	3	4	3	3	3	1	4	4	3	4	4	4	3	2	1	1	2	2	4	3	2	3	3	2	3	2	2	3	1	2	2	1	2	2	2
620	1	5	12	1	4	4	4	4	4	2	4	5	4	5	5	5	4	3	4	4	5	4	4	4	4	4	1	2	1	3	1	1	3	1	1	1	1	1	1	1	1	2	1	1	1	1	2	3	3
621	2	1	15	2	4	4	4	4	1	3	4	4	4	4	4	4	4	4	4	1	4	4	4	4	4	4	2	3	2	3	2	1	2	2	2	1	2	2	2	2	2	2	2	2	2	2	2	4	4
622	2	5	13	1	5	5	5	5	5	3	4	5	3	3	5	5	5	0	3	3	3	5	3	5	3	5	3	2	2	2	3	2	2	2	2	3	3	1	2	2	2	3	2	1	2	1	4	3	1
623	2	32	12	1	4	4	4	4	3	3	4	4	4	4	4	4	4	4	4	4	4	4	4	4	4	4	1	1	1	1	1	2	2	1	1	1	2	4	2	2	1	1	1	1	1	1	2	1	3
624	2	5	13	1	2	4	4	3	2	2	1	0	0	0	0	1	2	2	4	1	1	0	2	2	0	0	2	1	1	1	2	2	2	1	1	1	2	1	1	1	1	2	1	1	1	1	2	1	2
625	2	1	16	2	4	3	3	3	3	3	1	1	3	3	3	3	0	0	2	3	0	0	3	3	3	3	3	1	1	3	4	2	2	2	3	1	4	2	2	2	3	4	2	1	2	2	4	2	2
626	2	32	12	1	3	4	5	3	0	2	5	3	2	2	5	4	5	3	4	0	2	4	5	2	5	2	3	2	3	2	3	3	3	5	1	5	5	1	3	1	2	3	3	1	2	2	2	2	3
627	1	32	14	1	0	0	0	0	0	0	0	0	0	0	0	0	0	0	0	0	0	0	0	0	0	0	3	2	1	2	2	1	2	1	1	1	3	2	1	3	2	1	2	1	3	1	1	5	5
629	2	32	13	1	4	3	4	2	0	1	1	2	2	1	5	3	4	1	3	0	1	1	2	2	3	0	1	4	1	1	1	1	2	1	1	1	1	1	1	1	1	1	1	1	1	1	1	1	2
630	2	1	14	1	5	5	5	5	5	5	5	5	0	3	5	5	5	5	5	0	0	5	5	5	5	5	1	5	5	5	3	1	1	1	1	1	5	1	1	1	1	5	1	1	1	1	5	5	5
631	1	32	13	1	2	2	3	4	3	4	4	3	3	2	4	3	3	2	4	2	3	4	2	3	4	3	3	3	4	3	2	2	3	5	3	4	4	3	3	4	3	4	1	2	3	2	4	2	3
632	1	32	13	1	1	1	0	2	1	2	0	3	0	0	0	1	0	0	1	0	0	0	1	2	3	4	4	1	2	3	1	5	5	1	2	1	5	2	1	3	3	5	2	1	2	1	5	0	0
633	1	32	15	1	3	3	3	4	0	3	3	3	3	3	3	3	3	0	4	0	3	3	3	3	0	0	3	2	1	2	3	3	2	1	1	1	3	1	1	2	1	2	2	1	1	1	3	1	0
634	2	32	13	1	3	3	3	3	1	3	3	3	3	2	3	3	3	4	3	2	3	4	4	3	4	3	3	4	1	2	2	2	3	2	2	1	5	1	2	2	1	2	1	1	2	2	5	1	2
635	2	5	12	1	5	5	3	3	1	4	5	5	3	2	3	5	5	5	5	0	4	4	5	4	5	1	2	2	2	2	1	5	5	2	2	1	1	2	1	3	2	2	1	1	3	1	1	2	2
636	2	5	12	1	5	5	5	5	0	0	0	3	0	5	5	5	5	0	5	0	5	5	5	5	5	0	3	2	1	1	1	1	3	3	2	2	2	1	1	1	1	1	1	1	1	1	1	5	5
637	2	5	13	1	3	5	3	4	2	1	1	2	4	3	5	3	3	3	3	2	1	3	3	3	3	4	1	4	1	4	1	3	4	3	2	2	5	3	3	4	4	4	3	2	4	2	3	3	2
638	2	32	14	1	5	5	4	4	3	2	0	0	0	0	2	0	0	0	0	0	0	0	0	0	0	0	3	3	2	2	3	3	3	2	3	4	2	3	3	4	1	2	4	2	1	1	2	0	0
639	1	32	14	1	2	1	3	1	0	2	4	2	2	2	4	2	2	2	5	0	1	5	2	2	2	0	3	3	1	3	2	1	3	3	2	2	3	2	3	3	3	3	3	2	3	2	4	2	2
640	1	1	13	1	3	3	3	3	1	4	4	4	3	3	3	3	2	3	3	1	5	4	3	2	1	0	2	4	1	2	2	1	2	1	1	2	4	1	1	2	2	3	1	1	2	1	2	2	2
642	1	32	12	1	4	4	4	4	0	3	4	4	3	4	4	4	3	1	3	0	2	2	0	2	3	0	2	3	1	2	2	1	1	1	1	1	3	1	1	1	1	5	1	1	1	1	2	3	2
643	2	32	14	1	3	3	3	3	3	3	2	3	1	3	3	3	3	3	3	3	4	3	3	3	3	3	3	3	2	2	2	3	3	3	3	3	4	2	3	3	4	3	2	2	2	2	3	3	3
644	1	5	13	1	3	3	3	3	3	3	3	3	3	3	3	3	3	3	3	3	3	3	3	3	3	3	3	3	3	3	3	3	3	3	3	2	3	3	3	3	2	3	3	2	3	3	3	1	2
645	2	5	13	1	3	3	3	3	3	3	3	3	0	0	3	5	3	3	3	3	3	3	3	3	3	3	3	3	3	3	3	5	2	4	3	5	4	3	4	4	3	4	4	1	1	3	4	3	3
646	1	32	14	1	2	3	5	5	5	4	3	4	3	4	5	5	5	3	5	3	5	5	5	5	5	4	3	2	2	2	1	1	2	2	3	4	4	1	2	1	1	2	1	1	1	1	5	4	5
647	2	32	13	1	2	3	3	3	0	0	0	1	0	0	0	0	0	0	0	0	1	1	1	0	0	0	3	3	3	2	3	1	3	5	3	5	3	3	3	3	5	3	1	2	2	2	3	5	5
648	2	1	14	1	3	3	4	3	1	3	4	2	0	3	3	3	3	1	3	1	0	2	0	3	0	1	4	4	3	4	4	2	4	2	2	3	4	3	2	4	3	3	4	3	3	3	3	2	2
649	2	32	14	1	2	1	1	1	1	1	0	1	0	1	0	1	1	1	1	1	0	0	0	0	1	2	3	3	2	3	1	5	1	1	1	1	4	1	1	1	1	3	1	1	1	1	5	0	0
650	2	5	16	2	4	3	3	3	0	3	3	3	3	3	3	4	3	4	4	0	3	3	4	3	3	0	3	3	2	2	2	3	3	2	2	3	4	2	2	3	2	3	1	2	2	2	3	2	3
651	1	1	15	1	4	4	4	4	4	5	4	4	3	4	5	5	4	4	3	5	4	4	3	3	3	0	3	1	1	2	2	2	3	1	1	1	2	1	1	1	1	2	1	1	1	1	2	4	4
652	2	32	14	1	0	0	0	0	0	0	0	0	0	0	0	0	0	0	0	0	0	0	0	0	0	0	2	1	1	1	2	2	2	2	1	2	4	1	1	1	1	1	1	1	1	1	1	0	0
653	1	5	13	1	4	4	4	4	0	0	1	1	1	1	1	1	1	1	1	1	1	1	1	1	1	1	4	3	3	2	4	3	3	2	2	3	3	3	2	1	1	5	1	1	1	1	5	0	0
654	2	5	14	1	4	3	4	4	1	3	3	2	4	4	5	5	5	5	5	3	4	5	5	5	5	5	1	2	3	3	3	5	4	5	3	4	2	2	1	4	4	3	2	3	4	4	2	5	5
655	2	32	15	1	2	3	3	3	3	2	5	3	2	3	2	4	3	3	3	3	3	3	3	3	3	4	4	4	4	3	3	4	4	3	4	3	4	4	4	2	3	3	4	3	5	3	3	3	3
657	2	5	14	1	0	1	0	1	0	0	0	0	0	1	0	3	0	0	0	0	0	0	0	0	0	0	4	4	5	4	3	4	4	5	3	5	5	4	4	3	4	5	2	2	3	3	5	5	0
658	1	32	13	1	5	5	5	5	0	5	5	5	5	5	5	5	5	5	5	0	5	5	5	5	5	5	1	5	1	2	1	1	5	1	5	1	1	1	1	1	1	1	1	1	1	1	1	5	5
659	2	1	13	1	1	1	0	0	0	0	0	0	0	0	0	1	0	0	0	0	1	0	1	0	0	0	3	3	2	3	2	1	3	1	1	1	2	1	1	2	1	2	1	1	2	1	2	0	1
660	1	5	14	1	5	4	5	5	5	5	5	5	5	5	5	5	5	5	5	5	5	5	5	5	5	5	3	3	1	2	3	3	3	3	4	1	4	2	1	4	2	2	1	1	1	1	3	4	4
661	2	1	13	1	4	4	4	2	0	4	3	1	4	4	4	4	4	3	4	1	3	4	4	4	2	3	2	2	1	3	2	1	3	1	1	1	3	1	1	1	1	2	1	1	1	1	2	4	4
662	1	4	15	1	0	0	0	0	0	0	0	0	0	0	0	0	0	0	0	1	4	5	3	3	3	2	5	3	1	3	3	3	3	3	3	3	3	3	3	3	3	3	3	3	3	3	3	3	3
663	2	32	13	1	0	0	0	0	2	2	0	2	2	2	0	3	0	5	4	2	2	4	4	5	2	0	4	4	5	2	3	3	4	3	3	2	3	2	3	2	3	4	4	2	4	2	3	2	4
664	2	5	17	2	3	4	4	3	4	3	2	3	4	3	5	5	4	2	5	4	4	4	4	3	4	4	3	2	3	3	4	3	4	3	2	3	3	2	3	3	2	3	4	1	3	1	3	2	2
665	2	5	13	1	3	2	4	4	3	3	4	3	3	3	4	3	3	3	4	4	0	4	3	0	3	4	3	1	1	2	2	2	2	1	1	1	5	1	1	2	2	1	1	1	1	1	2	5	3
666	2	32	14	1	4	3	2	5	0	3	4	5	5	4	5	5	5	2	5	0	5	5	5	5	5	1	3	2	1	3	3	2	3	1	1	1	3	1	1	1	1	3	1	1	1	1	3	2	2
667	2	32	12	1	4	5	5	5	2	2	3	3	3	2	5	3	4	4	3	2	5	4	5	4	4	4	2	1	2	2	2	1	2	1	1	2	3	1	2	1	1	2	3	1	1	1	2	2	3
668	2	32	15	1	3	3	3	3	3	3	3	3	3	3	3	3	3	3	3	3	4	4	4	4	4	4	3	3	3	3	5	3	3	3	4	4	5	2	3	3	3	3	3	3	3	3	5	2	2
669	1	5	13	1	0	0	0	0	0	0	0	0	0	0	0	0	0	0	0	0	0	0	0	0	0	0	3	5	5	5	1	5	5	5	3	5	1	5	5	5	5	1	5	1	5	1	1	5	5
670	2	32	13	1	3	4	0	4	2	1	0	5	0	1	3	4	3	5	2	0	0	3	0	4	3	0	4	1	1	1	2	3	4	1	2	1	4	2	2	2	1	4	1	1	1	1	4	1	2
671	1	32	14	1	3	3	3	3	3	3	3	3	3	3	3	3	3	3	3	3	3	3	3	3	3	3	2	4	3	3	1	5	3	3	2	3	4	3	3	3	3	3	3	1	1	1	3	2	2
673	1	32	13	1	2	2	5	5	0	2	1	2	1	1	5	3	5	5	3	0	5	5	5	5	5	0	1	3	1	3	1	1	3	1	2	2	3	2	2	2	2	4	2	2	2	2	4	0	0
674	1	5	14	1	1	1	1	1	1	3	1	3	0	0	2	2	1	1	3	1	1	3	3	3	2	2	3	3	2	3	3	3	3	3	3	3	3	3	3	3	3	3	2	2	3	1	2	2	2
675	1	32	14	1	5	5	5	5	0	5	5	5	3	3	3	3	3	3	3	3	3	3	3	3	3	3	4	2	2	2	4	2	2	2	2	2	4	2	2	2	2	4	2	2	4	1	4	1	1
676	1	5	13	1	5	4	5	5	1	5	5	5	2	5	5	4	5	4	5	2	5	5	5	2	5	5	1	1	2	2	1	2	3	1	1	1	2	1	2	2	1	1	1	1	2	1	1	5	5
677	2	32	13	1	3	4	5	3	0	1	0	3	0	3	2	5	4	0	3	0	2	4	0	0	3	2	3	2	1	1	2	1	3	1	1	1	4	1	1	1	1	3	1	1	1	1	3	4	3
678	2	32	13	1	4	2	4	1	3	2	4	4	3	2	5	3	3	4	2	4	2	4	2	4	2	2	2	3	4	2	2	3	4	5	2	1	5	4	3	2	3	2	4	2	3	4	3	2	3
679	1	32	14	1	3	3	3	3	5	3	3	3	3	3	3	3	3	3	3	3	3	3	3	3	3	3	3	1	1	2	2	1	4	1	3	2	5	2	1	2	2	2	1	1	2	1	3	2	2
680	2	32	12	1	3	2	4	1	2	1	0	1	1	3	4	3	2	3	3	1	3	3	2	1	0	1	3	1	1	1	3	4	3	2	2	1	3	1	2	1	2	3	2	1	2	1	3	2	2
681	2	32	13	1	3	3	3	3	2	3	3	3	2	2	3	3	3	3	3	3	4	3	2	3	3	3	3	3	2	3	4	2	2	1	1	2	3	2	2	3	2	3	3	2	3	1	3	2	2
682	1	32	14	1	3	4	4	3	0	1	0	4	0	0	3	3	3	0	3	0	3	3	1	4	0	4	4	2	2	4	4	3	3	2	3	3	5	3	1	4	4	3	1	4	2	2	5	3	3
683	2	5	14	1	4	4	4	4	4	4	4	4	3	3	4	5	4	4	4	3	3	4	4	4	4	3	3	2	3	2	4	2	3	3	3	4	5	2	2	3	2	3	2	2	3	2	3	3	3
684	2	1	12	1	4	4	4	4	3	4	3	4	4	4	4	4	4	3	3	4	4	4	4	4	4	4	2	4	2	3	2	3	3	1	2	1	3	3	1	1	1	3	2	2	2	2	3	3	2
685	1	4	17	2	4	3	4	4	0	4	4	3	1	3	4	4	4	0	4	4	4	4	0	4	4	1	4	3	2	4	2	2	2	3	2	2	4	2	3	3	3	4	2	3	2	3	3	1	3
686	2	32	14	1	3	3	2	4	1	3	4	3	4	2	3	3	3	3	3	1	3	3	2	3	3	2	3	1	1	2	2	1	1	1	1	2	3	1	1	2	3	4	1	1	2	3	1	3	3
687	2	32	12	1	3	0	4	2	0	3	1	3	2	2	1	3	4	1	2	0	2	1	4	0	3	0	5	1	1	1	2	1	2	1	2	1	5	1	1	2	1	3	1	1	1	1	4	5	2
688	2	32	13	1	0	0	0	0	0	0	0	0	0	0	0	0	0	0	0	0	0	0	0	0	0	0	3	4	4	3	3	3	4	4	4	5	2	4	3	5	3	3	1	1	3	5	3	4	3
689	1	32	13	1	1	3	5	4	2	3	2	3	4	5	3	4	3	4	3	1	2	2	4	2	3	2	2	1	2	1	2	2	4	1	2	2	3	2	1	1	1	2	1	1	1	1	2	1	0
690	1	5	15	1	2	2	1	1	3	3	3	3	3	3	3	3	3	2	1	2	1	2	1	1	2	3	5	2	3	2	2	2	3	3	4	2	3	3	3	2	1	4	3	2	3	2	5	2	1
691	2	32	13	1	4	4	4	4	0	1	0	1	0	5	5	5	5	2	1	1	2	4	1	4	4	2	2	3	1	2	2	4	3	1	1	1	3	1	1	2	1	2	2	1	2	1	1	3	3
692	1	5	12	1	4	5	4	4	5	4	1	4	0	1	5	0	5	0	0	0	5	5	4	5	0	5	3	2	1	1	1	1	1	2	1	4	1	1	1	2	1	2	1	1	4	1	3	5	5
693	2	32	13	1	4	4	5	3	0	5	5	5	5	5	5	5	5	0	5	0	5	5	5	5	5	5	3	2	5	2	1	3	3	4	3	3	5	3	1	1	1	5	1	1	1	1	5	2	2
694	2	5	13	1	5	5	5	5	2	3	3	2	4	2	3	2	2	3	2	4	5	5	5	5	5	5	4	2	2	2	2	4	4	2	2	1	3	1	2	3	2	3	3	2	1	1	3	1	2
695	1	32	14	1	3	1	5	5	0	3	4	5	4	4	3	5	4	3	4	3	4	4	3	4	1	1	5	3	4	5	3	2	4	2	2	4	3	2	2	4	3	4	3	2	2	2	2	4	2
696	2	32	14	1	3	3	3	3	0	0	0	1	3	3	3	3	1	3	2	0	3	0	0	2	1	0	3	3	2	2	3	1	3	1	1	3	3	1	1	3	1	5	3	1	1	1	3	1	1
697	1	32	16	2	3	3	3	3	3	3	3	3	3	3	3	3	3	3	3	3	3	3	3	3	3	3	3	3	3	3	3	3	3	3	3	3	3	3	3	3	3	3	3	3	3	3	3	2	2
698	1	4	14	1	3	3	3	3	3	3	2	3	3	3	3	3	3	3	3	3	3	3	3	3	3	3	4	3	3	2	3	4	5	4	4	5	3	3	3	3	2	3	5	3	3	3	3	4	4
699	2	5	13	1	5	5	5	3	0	5	5	0	5	5	5	5	5	5	3	0	4	4	4	1	4	0	3	4	5	2	1	1	5	5	2	5	5	3	1	1	3	5	4	1	1	1	5	5	5
700	1	32	14	1	3	3	3	3	1	3	1	3	3	3	3	3	3	3	3	1	3	3	3	3	1	3	3	2	2	2	4	2	2	1	2	1	5	3	1	3	2	4	1	2	3	2	3	2	2
701	2	32	14	1	0	0	0	0	3	2	0	1	2	4	0	4	0	0	0	2	2	0	0	1	0	5	3	3	2	4	4	2	3	2	3	4	3	4	3	4	3	3	3	2	2	2	3	0	2
702	2	32	15	2	3	1	3	0	0	1	0	0	0	0	1	1	1	0	0	0	0	1	0	0	0	0	4	3	3	3	5	2	5	1	2	1	5	3	2	4	4	4	2	2	2	3	4	2	1
703	2	32	13	1	1	1	0	1	1	0	0	0	0	1	0	2	1	0	0	0	2	0	0	0	0	1	3	2	1	2	1	4	2	1	1	1	3	1	1	2	2	4	3	2	3	1	4	2	2
704	2	5	15	1	4	4	4	3	4	3	3	3	3	2	3	3	4	3	3	3	3	4	4	4	4	4	2	4	2	3	2	2	2	3	5	3	3	4	2	3	4	2	1	2	3	1	2	3	3
705	2	5	14	1	3	3	3	3	1	3	2	3	1	1	3	4	3	3	4	0	3	3	2	3	2	1	3	2	2	2	2	3	3	2	2	2	3	2	2	2	2	3	2	2	2	2	2	2	2
706	2	5	17	2	4	3	4	3	4	4	3	3	3	3	3	3	3	3	3	3	3	3	3	3	3	3	3	3	3	3	3	2	4	1	2	2	4	2	2	3	3	4	3	2	3	2	3	2	2
707	1	5	14	1	4	2	4	3	5	4	4	2	3	3	3	5	3	4	5	4	3	4	3	3	3	4	3	2	2	2	3	1	3	1	1	1	5	1	1	2	3	3	1	1	2	1	3	2	0
708	1	32	14	1	3	3	3	3	3	3	3	3	3	3	3	3	3	3	3	3	3	3	3	3	3	3	3	1	1	2	3	2	2	2	2	3	3	1	2	2	4	3	3	2	4	2	3	2	2
709	2	32	14	1	2	2	3	2	3	2	3	2	3	2	3	2	4	3	3	0	1	0	0	4	3	0	3	2	1	2	3	1	3	1	1	1	2	2	1	3	2	2	3	1	3	1	1	2	2
711	2	32	14	1	2	2	2	2	2	2	2	2	2	3	3	2	3	3	2	0	2	3	0	3	2	2	3	2	2	3	3	1	3	1	1	1	3	2	2	2	2	3	2	1	3	1	3	2	2
712	1	32	14	1	0	0	0	0	0	1	0	0	1	0	0	0	0	0	0	0	0	0	1	0	0	0	3	3	3	3	3	3	3	3	3	3	3	3	3	3	3	3	3	3	3	3	3	1	1
713	1	32	14	1	0	0	0	0	0	0	0	0	2	2	2	2	5	5	5	5	5	5	5	5	5	5	1	5	1	1	1	1	1	1	1	1	5	1	1	1	1	5	1	1	1	1	5	0	0
714	1	32	14	1	0	0	1	3	3	3	3	3	3	1	1	0	0	0	0	0	0	0	0	0	0	0	3	2	2	1	3	2	2	1	1	1	3	1	1	2	4	3	2	2	2	2	4	2	1
715	2	32	13	1	3	2	1	3	0	3	2	1	0	2	0	3	1	0	3	3	2	3	1	3	2	3	5	3	3	3	3	3	3	3	3	3	4	3	3	3	3	4	3	2	3	3	4	2	2
716	2	5	17	2	0	0	0	0	0	0	0	0	0	0	0	0	0	0	0	0	0	0	0	0	0	0	2	1	5	2	2	2	3	4	1	3	2	1	1	1	1	2	1	1	1	1	5	0	0
717	2	5	16	2	5	5	5	5	0	5	5	5	0	0	5	5	5	5	5	5	5	5	5	5	5	5	3	1	1	1	1	3	3	1	1	3	3	1	1	1	1	1	1	1	3	1	1	5	5
718	1	1	15	2	1	3	3	3	1	2	2	2	1	3	3	3	3	3	4	1	3	3	3	3	3	1	3	2	3	3	3	1	3	2	2	2	4	3	1	2	3	3	2	2	3	2	3	2	1
719	2	32	13	1	4	4	5	3	3	3	4	4	3	3	5	5	3	3	4	3	4	4	4	4	3	3	2	5	1	2	2	3	5	1	1	1	4	1	1	1	2	2	1	2	2	1	3	4	4
720	2	32	16	2	3	3	3	3	3	4	4	4	4	4	4	4	4	4	4	4	4	4	4	4	4	4	3	4	3	3	3	4	4	1	3	2	4	3	3	3	2	4	4	2	3	3	3	2	3
721	2	5	16	2	3	3	3	3	3	3	3	3	3	3	3	3	3	3	3	0	3	3	3	3	3	0	3	2	3	3	3	1	3	1	2	1	3	2	2	3	3	3	1	1	2	2	3	0	0
722	1	1	16	2	5	5	5	5	3	5	5	5	5	5	5	5	5	5	5	5	5	5	5	5	5	5	1	2	2	1	1	1	3	2	1	2	1	1	1	1	1	1	1	1	1	1	1	5	5
723	2	5	16	2	3	2	4	3	1	2	2	3	1	1	2	4	3	2	2	1	2	3	3	3	0	0	4	3	2	4	3	4	3	1	2	1	5	4	3	3	3	4	3	4	4	3	4	0	0
724	2	4	15	2	3	3	3	3	0	0	3	0	3	0	4	0	0	0	0	0	0	3	0	0	0	0	3	2	1	3	2	1	4	1	2	1	3	2	1	3	1	3	3	1	1	1	3	0	0
725	2	5	17	2	3	3	5	4	3	4	3	4	2	4	5	5	5	3	4	3	3	4	3	4	2	3	3	3	2	3	3	2	3	1	3	1	4	1	2	3	2	4	3	2	2	1	3	5	5
726	2	5	15	2	1	1	1	1	0	1	0	1	0	0	2	2	2	0	0	0	0	1	0	0	0	0	5	4	4	3	4	4	4	1	2	2	5	3	1	5	2	5	2	1	2	3	5	1	1
727	2	32	16	2	4	4	4	4	1	3	2	4	1	5	4	4	3	3	4	1	3	4	2	4	3	3	3	4	2	4	2	1	1	1	2	3	3	3	2	3	2	4	1	2	2	2	2	2	4
728	2	5	16	2	5	5	4	4	0	4	4	4	4	4	4	4	4	0	4	0	4	4	4	4	4	4	3	3	3	3	3	4	4	1	1	3	5	4	1	4	1	5	1	1	1	1	3	3	3
729	2	5	16	2	3	3	4	2	1	4	3	3	3	4	4	4	3	3	3	3	2	4	3	3	3	3	4	4	3	3	2	5	4	2	3	2	4	3	4	4	4	3	4	2	4	3	3	5	4
730	2	32	16	2	3	1	3	5	0	3	4	4	4	3	4	4	4	4	4	0	3	4	2	3	3	4	3	3	2	3	2	1	5	1	2	2	5	3	1	4	3	3	1	3	1	3	2	1	1
731	2	32	16	2	1	5	5	5	0	1	2	4	1	1	5	5	5	0	4	0	5	2	2	5	2	1	3	2	2	2	2	3	3	1	1	1	5	1	2	2	1	3	2	1	1	1	3	2	0
732	2	32	15	2	2	2	2	2	0	3	1	1	1	1	3	1	1	0	1	0	0	0	2	1	0	0	4	4	2	4	2	3	4	2	3	3	4	4	4	4	2	4	2	4	3	2	2	2	0
733	1	1	16	2	3	3	3	3	3	3	3	3	3	3	3	3	3	3	3	3	3	3	3	3	3	3	3	3	3	3	3	3	3	3	4	4	4	3	3	3	3	3	3	3	3	3	3	2	2
734	2	32	15	2	1	3	3	2	0	1	1	1	1	0	1	2	2	1	1	0	0	1	4	1	1	0	4	4	3	3	1	4	3	2	4	2	5	2	4	3	2	2	3	2	2	2	4	3	2
735	1	32	15	2	3	3	3	3	3	3	2	3	0	3	2	3	0	3	0	0	3	3	2	3	2	3	4	3	2	3	4	2	3	2	2	2	5	2	3	2	2	4	3	2	2	2	5	2	2
736	2	32	16	2	4	3	4	3	2	3	3	4	3	3	4	4	4	3	4	2	4	3	4	3	3	3	3	1	1	2	2	3	3	2	2	2	3	1	3	2	4	2	2	2	1	1	3	3	2
737	2	5	16	2	4	3	4	4	0	3	3	3	3	3	3	3	3	3	3	1	3	4	3	3	0	3	2	2	2	2	2	2	2	1	1	1	3	1	1	1	1	2	1	1	1	1	3	1	1
738	2	5	16	2	2	2	4	2	0	2	2	2	2	2	4	2	2	2	2	2	2	2	2	2	2	2	3	2	1	3	3	1	4	1	2	1	4	2	1	2	1	2	1	1	1	1	3	2	2
739	2	5	15	2	4	3	5	5	3	3	3	3	3	3	3	5	4	3	3	3	3	3	3	3	3	3	1	1	1	1	1	1	3	1	1	1	3	2	1	3	1	1	1	1	2	1	2	2	2
740	2	5	16	2	1	1	1	1	1	1	1	1	1	1	1	1	1	1	1	1	1	1	1	1	1	1	3	3	3	3	3	1	3	1	1	1	3	1	1	3	1	4	1	1	1	3	4	2	2
741	1	32	16	2	5	5	4	0	0	0	0	0	0	0	0	4	4	0	0	5	0	5	0	0	0	0	3	5	1	3	1	1	5	2	1	4	5	4	3	3	1	3	5	5	3	1	1	5	5
742	2	5	17	2	5	4	4	4	4	4	4	4	5	4	4	4	4	2	4	4	3	4	3	3	3	3	3	1	1	1	3	1	3	1	1	1	3	2	1	2	1	4	1	1	1	1	3	0	0
743	2	32	15	2	4	1	1	1	1	0	0	0	0	0	0	0	0	0	0	3	0	0	0	0	0	0	4	3	1	3	1	2	3	1	3	1	4	2	3	3	2	2	1	1	3	2	4	4	4
744	2	32	16	2	0	3	3	3	0	3	3	3	3	4	4	4	4	0	0	0	0	4	0	4	0	0	4	3	1	4	3	1	4	1	1	1	4	2	2	4	5	3	4	1	1	1	4	0	0
745	2	32	16	2	4	3	4	3	3	3	1	3	3	3	4	3	2	2	3	0	3	4	3	3	3	3	3	2	2	3	4	3	4	1	1	1	3	2	2	3	2	4	2	3	2	3	3	0	1
746	2	32	17	2	3	2	3	2	2	2	0	2	0	0	4	3	3	0	3	0	3	2	3	0	0	0	4	1	1	3	4	4	2	2	3	2	5	3	3	3	1	4	2	2	3	2	5	2	0
747	2	32	16	2	1	1	0	0	0	1	0	0	0	0	0	0	0	0	1	0	0	1	0	0	0	0	3	2	1	3	5	1	3	1	1	1	5	2	2	3	2	5	1	1	2	1	2	2	3
748	1	32	16	2	3	3	3	4	3	3	3	3	2	2	3	2	3	2	2	2	2	2	2	2	2	2	3	3	3	3	2	3	3	3	3	4	4	2	3	3	3	3	4	2	2	2	3	3	3
749	2	5	16	2	5	3	3	2	0	1	1	3	4	2	3	4	4	2	3	2	2	4	1	2	2	1	3	2	2	3	2	2	3	2	3	3	3	2	2	3	2	2	2	2	2	1	3	2	2
750	1	5	16	2	3	3	3	4	1	1	1	1	1	2	1	1	2	2	2	2	2	2	2	2	2	1	3	2	3	3	3	3	3	3	3	3	3	3	3	3	3	3	2	2	2	2	4	4	2
752	2	5	16	2	2	3	3	4	0	3	3	3	3	5	3	3	5	3	4	0	0	2	2	0	1	0	3	2	1	2	3	3	3	1	2	1	4	3	1	4	1	5	1	1	2	1	3	0	0
753	2	1	17	2	0	3	1	3	1	1	2	2	3	1	2	1	2	1	3	1	3	1	3	2	1	1	3	2	3	3	2	3	3	2	2	2	4	2	2	2	2	4	2	2	1	2	4	2	1
754	2	32	16	2	2	2	2	4	0	0	0	3	2	2	4	2	4	0	3	0	2	2	0	1	0	5	3	1	3	1	5	2	3	1	3	2	3	2	4	2	3	3	4	1	2	1	2	3	3
755	2	5	16	2	5	4	5	3	1	3	3	4	1	1	4	3	5	3	1	1	3	3	1	1	1	3	3	2	2	3	3	2	4	1	2	2	5	2	2	3	1	4	3	2	2	1	1	1	2
756	2	32	16	2	3	3	4	2	1	3	0	3	0	0	0	1	1	2	0	0	1	1	1	2	2	2	3	2	2	3	2	1	2	1	2	3	2	2	2	2	3	3	1	2	2	1	3	5	3
757	2	5	16	2	4	3	4	2	1	3	3	3	3	3	3	3	3	2	3	3	3	3	3	3	3	3	3	3	2	2	3	4	4	1	2	2	5	2	2	4	3	4	1	1	3	1	3	2	2
758	2	32	16	2	4	3	2	2	2	3	3	3	2	4	3	3	3	2	2	3	2	4	3	4	2	0	4	4	3	4	2	3	3	4	4	4	3	4	3	4	4	2	3	3	2	3	2	1	2
759	1	32	13	1	3	3	3	3	3	3	3	3	3	3	3	3	3	3	3	3	3	3	3	3	3	3	2	2	1	2	2	2	2	3	1	2	3	2	2	2	2	2	2	2	2	2	4	3	2
760	2	5	15	2	1	2	3	4	3	4	1	0	1	4	0	1	0	0	2	1	0	0	1	0	1	2	4	3	3	4	1	4	4	2	3	4	4	3	4	4	4	3	3	4	2	1	4	2	2
761	2	5	16	2	1	1	1	2	1	0	0	2	1	0	1	2	2	0	1	1	1	1	0	1	0	4	3	2	2	2	4	1	4	1	1	1	5	2	1	1	2	4	2	1	1	1	2	0	1
762	2	32	15	2	3	2	3	2	0	1	0	1	1	1	2	3	2	3	3	1	3	3	1	1	1	2	3	3	2	3	3	3	3	3	3	3	3	2	3	3	3	4	2	2	2	3	4	2	3
763	2	5	17	2	1	1	5	2	0	0	0	0	1	0	5	2	2	0	1	0	5	2	0	5	1	0	1	2	1	1	3	1	4	1	1	2	3	2	1	1	1	2	1	1	1	1	3	0	0
764	2	32	15	2	0	0	0	0	0	0	0	0	0	0	0	0	0	0	0	0	0	0	0	0	0	0	5	4	3	1	5	4	4	2	4	5	5	3	1	1	3	5	1	2	3	1	5	0	0
765	2	5	16	2	1	1	1	1	1	1	1	1	1	1	1	1	1	1	1	1	1	1	1	1	1	1	3	3	2	3	3	4	3	1	2	2	3	2	2	3	2	3	5	2	3	2	3	0	0
766	1	5	16	2	4	4	4	4	2	2	4	4	4	4	4	4	4	4	4	2	3	4	1	4	4	1	2	2	2	2	2	1	2	2	1	1	2	2	1	2	1	2	1	1	1	1	2	4	4
767	2	1	15	2	1	0	0	0	0	0	0	0	0	0	1	0	1	0	0	0	0	0	0	1	0	1	3	2	1	3	2	4	3	3	2	1	4	3	3	4	4	2	3	1	2	1	1	0	0
768	2	5	17	2	5	3	5	3	0	3	5	3	1	0	5	5	5	0	3	0	3	5	3	3	3	3	3	3	2	3	1	2	3	1	1	2	1	2	1	3	2	3	1	2	3	3	3	4	5
769	2	32	16	2	1	1	1	1	1	1	1	1	1	1	1	1	1	1	1	1	1	1	1	1	1	1	1	1	1	1	1	1	2	1	5	1	1	2	5	1	1	1	3	1	1	1	1	5	5
770	2	5	16	2	4	4	4	3	0	3	1	1	1	1	4	4	4	0	4	1	4	4	4	4	0	0	3	4	3	3	2	2	3	1	1	3	5	3	3	3	2	2	1	1	1	1	3	4	1
771	1	32	15	2	0	0	0	0	0	0	0	0	0	0	0	0	0	0	0	0	0	0	0	0	0	0	2	1	1	1	2	1	4	4	1	1	5	1	1	1	3	3	3	3	3	3	3	2	2
773	1	5	17	2	1	1	3	3	1	3	1	2	1	2	2	2	3	2	1	3	2	3	2	3	2	1	4	3	2	3	3	2	3	2	3	3	4	4	3	2	3	4	3	4	2	4	3	3	2
774	2	32	14	1	2	2	3	2	0	3	1	1	4	3	2	3	2	2	2	2	3	3	3	4	2	2	4	5	1	2	4	2	3	2	2	3	5	1	1	1	2	4	1	1	1	1	4	3	3
775	2	5	15	2	0	0	0	0	0	0	0	0	0	0	0	0	0	0	0	0	3	3	2	3	3	3	2	5	1	2	3	2	3	3	3	3	3	3	3	3	1	1	3	1	1	1	5	2	2
776	2	5	15	2	3	3	3	3	3	3	3	3	3	3	3	3	3	3	3	3	3	3	3	3	3	3	5	2	2	3	4	2	1	2	3	3	5	2	2	3	3	3	2	1	3	3	5	2	2
777	2	32	16	2	0	0	0	0	0	0	0	0	0	0	0	0	0	0	0	0	0	0	0	0	0	0	3	3	3	3	3	3	3	3	3	3	3	3	3	3	3	3	3	3	3	3	3	4	4
778	2	32	17	2	3	3	3	3	3	2	2	3	2	2	3	4	3	1	3	3	3	3	4	2	2	2	4	3	3	4	3	2	4	3	2	4	4	4	1	3	3	4	1	1	3	2	4	3	3
779	2	5	16	2	2	1	1	2	1	1	0	1	1	1	3	3	1	0	2	1	1	3	3	1	2	3	3	3	3	3	2	2	4	3	2	3	3	2	2	3	3	3	3	1	3	1	3	4	2
780	1	5	16	2	5	5	5	5	5	5	5	5	5	5	5	5	5	0	5	5	5	5	1	5	1	5	2	3	1	3	2	3	3	2	2	2	2	2	1	1	2	2	2	2	3	2	2	5	5
781	1	5	16	2	5	4	3	2	0	1	2	2	0	2	5	5	5	5	5	0	3	4	2	2	4	2	4	2	3	2	2	3	2	2	2	1	4	1	3	2	2	3	2	2	2	1	2	2	2
782	2	32	15	2	3	0	0	1	0	0	1	1	0	0	0	1	0	0	0	0	0	0	0	1	0	0	5	2	1	2	5	2	4	1	4	1	5	1	4	4	1	5	2	1	2	2	5	0	0
783	2	32	16	2	4	3	2	3	2	3	3	3	3	4	4	4	4	3	3	3	3	4	4	3	3	4	3	2	2	3	3	4	3	1	1	3	5	2	1	3	3	3	1	1	2	3	3	1	3
784	1	32	16	2	3	3	4	3	2	2	2	2	2	2	4	2	4	2	2	1	2	3	2	2	2	2	4	3	2	2	4	3	3	2	2	2	4	4	2	3	3	4	2	3	2	3	4	3	2
785	1	5	16	2	3	3	3	3	2	2	2	2	1	2	2	2	2	2	2	2	2	2	2	2	2	2	3	3	3	3	3	3	3	3	3	3	3	3	2	3	3	4	2	2	2	3	3	3	2
786	1	32	16	2	4	4	5	3	0	3	4	3	3	3	4	4	5	3	3	3	3	4	3	3	3	3	3	2	1	3	2	1	3	2	1	1	4	1	1	3	2	3	1	1	1	1	2	2	2
787	2	32	16	2	1	1	3	1	2	3	0	1	2	2	1	3	1	1	1	1	1	1	1	1	1	1	4	4	2	5	4	3	5	2	2	2	3	4	1	5	2	4	3	3	3	2	1	1	1
788	1	5	16	2	3	3	3	3	5	0	0	5	1	5	5	5	3	1	4	5	4	4	5	5	0	5	3	4	5	2	3	5	3	5	5	5	4	5	3	3	2	4	4	2	5	3	3	5	5
789	2	5	16	2	3	2	3	4	0	1	0	3	1	0	2	3	3	1	2	1	3	3	1	2	1	1	3	1	3	3	2	3	4	1	2	2	3	2	2	3	2	2	3	2	3	2	2	2	2
790	1	1	16	2	5	3	0	5	0	0	0	0	0	2	5	3	5	0	3	0	0	0	0	5	5	5	3	4	2	5	3	1	3	1	2	1	3	3	2	1	1	3	3	1	1	1	2	5	2
791	2	32	16	2	4	4	4	1	3	3	4	4	4	4	4	4	2	1	1	4	4	4	1	4	1	2	4	4	2	3	3	2	3	2	2	1	4	3	1	3	1	4	2	2	2	2	2	2	2
792	2	1	16	2	4	4	3	3	2	3	3	2	3	0	3	3	4	3	4	0	3	3	0	3	3	3	3	2	3	4	2	3	3	3	2	4	3	3	3	4	4	3	3	3	4	1	3	2	0
793	2	1	16	2	2	1	0	1	0	0	0	3	1	1	1	3	1	0	3	0	0	0	0	0	0	0	3	3	2	4	3	2	3	2	2	3	4	4	2	4	3	4	2	1	3	2	4	2	0
794	2	32	16	2	3	3	3	3	3	3	3	3	3	3	3	3	3	3	3	3	3	3	3	3	3	3	4	3	2	4	2	2	3	1	2	2	4	2	3	3	1	3	2	2	2	2	4	4	4
795	2	5	16	2	3	2	4	3	1	3	1	1	0	0	2	4	3	0	3	0	1	3	1	1	0	2	3	3	2	2	2	2	2	1	1	1	4	2	1	2	2	4	3	1	2	1	3	2	2
796	1	5	17	2	0	0	1	0	2	0	1	1	0	0	0	2	0	1	1	2	2	3	2	1	2	2	4	3	2	4	3	3	3	3	2	2	4	2	2	2	3	4	1	2	2	2	4	0	0
797	2	1	16	2	3	3	3	3	3	3	3	3	3	3	3	3	3	1	3	3	3	3	3	3	3	3	3	3	1	3	2	1	4	1	1	2	4	3	1	3	3	3	3	1	3	3	5	1	2
798	1	32	15	2	1	1	1	1	1	1	1	1	1	1	1	1	1	1	1	1	1	1	1	1	1	1	3	3	2	3	4	3	3	2	3	2	4	3	2	3	3	4	2	2	3	2	4	2	2
799	1	32	16	2	4	4	4	4	0	4	4	4	4	4	4	4	4	4	4	0	4	4	4	4	4	0	2	3	2	4	3	3	3	3	3	3	3	3	3	3	3	3	3	3	3	3	3	2	2
801	2	32	15	2	3	3	3	4	3	4	4	4	2	2	4	4	4	4	4	4	4	4	4	4	4	4	3	3	2	2	2	4	4	4	3	4	4	1	2	2	3	2	2	2	2	3	3	3	3
802	1	32	16	2	3	3	3	3	3	3	3	3	3	3	3	3	3	3	3	3	3	3	3	3	3	3	3	3	3	3	3	3	3	3	3	3	3	3	3	3	3	3	3	3	3	3	3	2	2
803	2	1	16	2	1	1	1	1	0	1	1	1	1	1	1	1	1	1	1	1	1	1	1	1	1	1	4	2	1	2	4	1	2	1	1	2	5	1	2	2	2	4	2	1	2	2	4	1	1
804	2	1	14	1	3	4	3	3	2	2	3	1	2	3	3	2	1	3	2	3	2	3	1	3	1	3	3	2	2	3	3	2	3	2	2	2	3	2	2	3	2	2	1	2	2	2	3	2	3
805	2	5	15	2	3	5	5	5	2	3	3	3	1	1	2	5	3	3	3	3	4	3	2	2	2	3	3	3	3	3	1	2	4	2	3	3	3	2	3	3	3	3	3	2	2	1	4	2	2
806	2	5	17	2	1	1	2	0	0	0	0	0	0	1	0	0	1	0	1	0	0	3	0	0	0	0	4	3	2	4	4	1	2	3	2	1	5	3	1	4	4	3	3	4	3	3	3	0	0
807	2	5	15	2	5	4	5	3	1	2	3	3	3	5	5	5	3	4	4	4	5	5	4	5	4	4	3	3	1	3	2	5	5	1	3	1	4	2	5	4	1	3	3	2	4	4	3	5	5
809	1	2	16	2	3	2	2	3	3	3	3	3	3	3	3	3	3	3	3	3	3	3	3	3	3	3	3	3	3	3	3	3	3	3	3	3	3	3	3	3	3	3	3	3	3	3	3	3	3
810	2	32	16	2	4	4	5	2	3	3	2	1	2	2	4	5	5	1	2	2	4	4	4	4	2	2	3	2	2	4	3	2	2	1	1	2	3	4	1	4	3	1	1	4	4	3	2	1	1
811	2	5	15	2	5	5	5	4	4	4	4	4	4	4	4	4	5	4	4	3	4	4	3	4	4	5	3	2	1	3	2	3	2	1	1	1	3	1	1	3	2	1	2	1	2	1	2	4	4
812	1	2	17	2	4	4	4	4	3	4	4	4	4	4	4	4	4	4	4	4	4	4	4	4	4	4	2	4	4	4	2	4	4	4	4	4	2	4	4	4	4	2	4	4	4	4	2	1	1
814	1	32	16	2	5	5	5	3	2	2	2	2	3	2	3	2	3	3	3	0	2	4	4	2	4	2	3	5	1	3	3	4	4	3	3	5	3	3	3	3	2	2	2	2	2	2	3	2	2
815	2	1	15	2	5	5	2	5	0	2	2	3	3	3	3	3	4	2	2	1	3	3	3	3	3	3	3	3	3	3	3	2	3	1	3	2	3	3	4	2	2	3	3	1	2	1	3	3	2
816	2	5	17	2	5	5	5	5	5	0	0	0	0	0	3	0	2	2	2	2	2	2	2	2	2	2	3	3	1	4	2	5	4	4	4	4	2	4	4	4	4	2	4	4	4	4	2	4	4
817	1	32	17	2	3	1	5	2	0	1	1	1	1	0	2	3	5	2	4	0	0	3	0	0	2	5	3	3	5	3	3	2	3	3	3	3	3	2	1	3	2	3	2	2	3	2	3	5	2
818	1	5	17	2	3	3	4	4	2	2	4	3	3	3	3	4	3	3	3	3	4	4	3	3	3	3	3	3	3	3	2	2	4	3	3	3	3	3	2	3	3	3	4	2	3	2	3	2	2
819	1	5	16	2	5	5	5	5	0	5	2	5	1	1	5	5	5	1	5	0	5	5	5	5	1	0	3	2	1	4	1	1	3	1	1	1	2	3	1	3	1	1	1	2	3	2	1	5	1
820	2	1	15	2	5	4	3	3	3	4	5	5	5	5	5	5	5	5	5	5	5	5	5	5	5	5	3	1	1	1	5	1	1	1	1	1	5	1	1	1	1	5	1	1	1	1	5	1	0
821	2	32	16	2	3	2	4	4	1	4	4	4	2	4	4	4	3	2	5	1	4	4	4	4	2	4	3	2	2	2	2	2	4	2	2	2	3	2	2	2	2	2	3	2	2	2	3	4	2
822	2	32	17	2	3	2	3	3	3	2	3	3	0	3	3	3	4	0	0	0	1	3	3	3	3	3	3	2	2	4	2	1	5	3	2	3	3	2	1	4	3	3	1	2	4	3	3	0	3
823	2	5	16	2	0	3	0	3	0	2	0	1	2	2	0	2	2	2	2	0	0	0	3	3	0	0	3	3	1	3	3	2	3	2	2	2	3	2	2	2	2	2	2	1	3	1	3	0	1
824	2	5	16	2	4	2	4	4	4	4	0	4	0	0	3	5	3	0	3	4	4	4	4	4	0	4	4	4	3	4	2	5	5	3	3	4	4	3	3	4	3	3	3	2	4	3	2	3	3
825	2	32	16	2	1	1	2	1	2	4	3	2	4	3	3	5	1	1	1	1	3	3	3	1	2	2	4	2	3	4	3	3	4	2	1	3	2	3	3	3	3	3	1	2	3	2	2	2	2
826	1	32	12	1	5	5	5	5	0	4	5	5	5	4	5	5	5	5	5	4	5	5	5	5	5	5	1	1	2	2	1	1	2	2	2	1	1	1	1	1	1	1	2	1	2	1	1	5	5
827	1	4	15	2	5	1	5	1	0	4	1	2	0	1	5	2	5	5	3	1	3	5	3	4	2	0	3	2	2	2	3	1	3	2	1	1	3	1	1	2	1	3	1	1	1	1	3	2	2
828	1	32	15	2	3	3	4	3	3	3	3	3	3	3	4	5	4	4	4	3	3	3	4	4	4	4	3	3	3	3	2	3	3	2	2	3	3	3	2	4	3	3	3	3	2	3	3	3	3
829	1	32	15	2	3	3	2	3	0	3	2	3	3	3	2	3	2	1	3	0	2	4	1	2	1	0	4	3	2	4	3	1	3	1	1	3	3	3	2	3	3	3	3	2	2	1	3	2	3
830	1	1	15	2	0	0	0	0	0	0	0	0	0	0	0	0	0	0	0	0	0	0	0	0	0	0	5	5	5	5	5	5	3	5	5	5	5	5	3	5	2	5	5	2	2	3	5	0	0
831	1	4	15	2	5	5	5	5	5	5	5	5	5	5	5	5	5	5	5	5	5	5	5	5	5	5	3	1	1	3	1	1	3	1	1	1	1	1	1	1	2	3	1	1	1	1	3	1	1
832	2	5	16	2	3	3	2	3	3	3	4	3	2	3	3	3	3	3	3	3	4	1	4	2	3	3	4	5	5	2	4	4	3	4	4	4	4	4	2	4	4	2	3	4	4	3	4	0	1
833	2	32	16	2	4	4	4	4	3	3	3	3	3	3	3	3	3	3	3	3	3	4	3	3	3	3	3	1	1	3	3	2	3	1	1	1	3	1	1	2	2	4	1	1	1	1	2	1	3
834	2	1	15	2	1	1	1	1	1	1	1	1	1	1	1	1	1	1	1	1	1	1	1	1	1	1	4	3	2	2	3	2	2	2	2	1	4	2	2	3	1	4	1	1	1	1	4	0	0
835	2	32	16	2	1	1	1	1	1	1	1	1	1	1	1	1	1	1	1	1	1	1	1	1	1	3	3	3	3	3	3	3	3	3	3	4	3	3	2	4	2	3	4	3	4	3	4	3	3
836	2	5	15	2	4	4	4	4	0	0	3	0	3	3	4	4	4	0	4	0	3	3	3	4	3	4	3	4	4	2	2	2	2	2	2	3	2	2	3	2	4	2	3	3	2	2	3	3	2
837	1	2	15	2	4	3	4	3	4	4	3	3	3	3	3	4	3	3	4	4	3	4	3	3	3	4	2	3	2	3	2	3	3	3	2	4	3	4	1	3	2	3	1	2	3	2	2	4	4
838	2	32	13	1	1	4	4	1	4	2	2	2	2	4	3	2	1	3	3	5	3	3	3	3	3	3	2	4	4	4	2	4	4	4	4	4	2	4	4	4	4	2	4	4	4	4	2	4	4
839	2	5	13	1	3	3	3	3	3	3	3	3	3	3	3	3	3	3	3	3	3	3	3	3	3	3	3	2	1	1	3	1	1	1	1	1	3	1	1	3	2	3	1	1	3	1	3	1	1
840	2	5	16	2	3	2	1	2	2	1	1	2	2	1	3	3	3	4	4	2	1	2	2	2	2	3	3	3	2	3	2	4	5	2	2	3	4	4	4	4	3	3	4	3	4	3	3	3	2
841	1	32	17	2	2	2	1	0	0	0	0	2	0	0	0	0	0	0	0	0	0	0	5	0	0	0	5	4	4	4	3	2	4	1	3	2	5	3	3	3	4	5	4	4	4	4	5	0	2
842	2	5	17	2	2	2	3	3	1	1	1	2	2	0	0	1	0	0	0	0	0	0	2	0	0	0	3	4	2	4	4	1	4	2	2	2	4	3	2	4	3	4	1	2	2	2	3	1	1
843	2	1	16	2	3	3	0	0	3	3	0	0	0	3	0	3	0	0	0	2	0	5	0	0	0	2	3	3	1	4	3	2	2	1	3	2	3	2	3	3	2	4	1	2	2	1	4	0	0
844	2	5	15	2	3	3	3	3	3	3	3	3	3	3	3	3	3	3	3	3	3	3	3	3	3	3	4	3	2	3	2	4	4	2	4	2	4	2	3	2	2	3	3	2	3	2	2	4	4
845	1	32	15	2	3	3	3	3	3	3	4	3	3	3	5	5	5	5	5	3	3	3	3	3	3	3	3	3	1	3	3	1	3	3	1	1	3	3	3	3	3	3	1	3	2	1	3	2	2
846	2	32	13	1	5	4	5	5	3	3	4	4	3	4	4	5	4	5	5	5	4	5	4	5	5	4	2	3	2	4	1	4	5	1	1	3	1	2	4	3	4	2	4	1	3	2	2	4	4
847	2	1	12	1	4	3	3	3	3	3	3	3	3	3	2	3	3	3	3	3	3	3	2	3	3	3	3	4	2	3	4	3	4	1	3	1	4	3	3	3	1	4	3	1	2	3	3	0	2
848	1	5	13	1	5	5	5	5	0	3	3	5	5	5	3	5	5	0	5	0	4	4	0	4	3	0	1	1	1	2	1	3	3	1	1	1	4	1	1	3	1	1	1	1	1	1	1	5	5
849	2	4	13	1	4	4	4	4	3	4	4	4	4	4	4	4	3	3	3	3	3	3	4	4	4	4	3	1	1	2	3	1	3	1	1	1	3	1	1	2	1	3	1	1	1	1	3	2	5
850	2	32	12	1	0	0	0	1	5	1	0	1	0	0	0	1	0	0	0	0	0	0	0	0	0	0	3	3	3	3	3	3	3	3	3	3	3	3	3	3	3	3	2	2	2	2	4	1	1
851	2	32	13	1	4	4	4	4	0	3	3	3	0	0	4	4	4	4	4	4	3	3	3	3	3	3	2	5	1	2	3	2	4	1	1	1	4	1	1	2	2	3	1	1	2	1	4	1	1
852	2	5	15	2	5	4	0	3	1	3	0	1	3	3	3	3	3	0	1	1	0	0	0	0	0	2	3	3	2	3	1	2	5	1	3	1	5	3	3	4	1	3	1	3	2	1	3	3	2
853	1	5	16	2	1	1	1	1	3	3	3	3	2	2	2	2	2	2	2	2	1	1	1	1	1	2	5	5	5	5	3	4	4	4	4	4	5	5	4	4	4	4	3	4	4	4	4	2	2
854	2	32	13	1	3	3	3	3	3	3	3	3	3	3	3	3	3	3	3	3	3	3	3	3	3	3	2	1	2	3	3	3	3	1	1	1	3	2	1	2	1	2	1	1	2	2	2	2	2
855	1	1	13	1	0	0	0	0	0	0	0	0	0	0	0	0	0	0	0	0	0	0	0	0	0	0	5	1	1	1	5	1	1	1	1	1	5	1	1	1	1	5	1	1	1	1	5	0	0
856	2	5	16	2	2	2	2	2	2	2	2	2	2	2	2	2	2	2	2	2	2	2	2	2	2	2	3	2	2	3	3	2	3	3	3	3	4	3	1	3	2	3	1	2	2	2	4	0	2
857	1	5	13	1	0	0	0	0	0	0	0	0	0	0	0	0	0	0	0	0	0	0	0	0	0	0	2	3	2	3	2	2	3	1	1	1	3	2	1	3	2	1	1	1	2	1	2	3	4
858	2	32	13	1	1	1	1	1	1	0	0	2	0	2	1	1	0	0	0	0	1	0	0	0	0	0	3	2	2	2	3	4	3	2	2	4	3	2	1	3	2	4	3	2	2	3	2	3	1
859	2	32	13	1	4	3	5	5	1	1	0	4	3	3	5	3	4	3	5	1	5	5	5	3	4	5	2	1	1	2	1	1	2	1	1	1	5	1	1	1	1	2	1	1	1	1	2	1	2
860	2	32	13	1	4	4	4	4	0	2	0	2	0	0	3	0	0	0	0	0	0	0	0	0	0	0	2	1	3	1	3	5	2	3	2	3	5	2	4	3	5	1	1	1	1	1	5	1	0
861	2	5	16	2	0	0	0	0	0	0	0	0	0	0	0	0	5	1	1	0	0	0	0	0	0	0	3	4	1	2	1	3	3	1	1	1	3	3	3	3	2	1	3	1	3	1	1	0	0
862	2	1	12	1	4	4	4	4	4	4	4	4	3	4	4	4	4	4	4	4	4	4	4	4	4	4	2	1	1	1	2	1	3	1	1	1	1	1	1	1	1	2	1	1	1	1	2	2	2
864	1	32	12	1	5	4	3	5	4	4	5	4	5	5	2	5	3	3	3	2	2	2	2	3	4	3	4	3	3	3	4	1	4	1	2	1	4	2	1	3	2	3	1	3	1	2	3	2	2
865	1	5	12	1	5	5	5	5	0	0	1	1	5	5	5	5	5	5	5	3	5	5	5	5	5	5	3	2	1	2	1	2	2	1	1	1	2	2	1	2	2	2	1	1	2	2	2	0	0
866	1	32	16	2	4	3	5	4	0	3	1	3	3	5	5	5	5	0	5	0	3	3	1	3	3	3	3	3	2	3	3	2	3	2	1	3	3	3	1	5	3	3	3	2	1	3	3	3	2
867	2	32	16	2	2	1	3	4	2	3	3	3	3	3	3	5	3	0	4	0	3	3	3	3	3	3	4	3	2	2	1	1	3	2	2	3	2	2	1	3	3	2	1	1	1	1	4	4	4
868	2	5	16	2	5	5	4	4	3	2	2	2	3	3	4	5	4	3	3	2	3	4	3	3	4	4	3	2	3	3	2	2	3	1	1	2	2	3	1	2	2	3	1	2	3	3	3	0	2
869	1	32	14	1	5	4	2	3	4	4	3	4	3	2	3	4	4	3	4	3	4	2	4	4	3	4	2	3	4	3	3	4	3	4	4	3	2	4	4	3	4	3	4	3	4	4	2	3	5
870	1	5	13	1	4	4	4	3	0	0	0	0	0	3	3	3	4	0	3	0	3	3	0	3	0	3	3	3	1	3	3	1	3	1	1	1	3	1	1	3	1	2	1	1	3	3	3	0	0
871	1	5	13	1	4	0	2	0	0	4	0	4	0	3	0	3	0	1	5	0	0	0	5	0	0	0	3	3	3	3	3	3	3	3	3	3	3	3	3	3	3	3	3	3	3	3	3	3	3
872	2	1	12	1	1	1	0	1	3	3	3	0	2	2	0	3	2	1	3	0	3	2	0	1	1	1	3	2	1	2	2	2	5	1	2	1	1	2	2	2	2	1	1	1	2	1	1	2	2
873	1	1	14	1	0	0	0	0	2	0	0	0	0	0	0	0	0	0	0	2	0	0	0	0	0	0	1	1	1	1	1	1	1	1	1	1	1	1	1	1	1	1	1	1	1	1	1	0	0
874	2	32	13	1	4	4	4	4	1	1	1	4	2	2	4	4	4	2	4	2	4	4	4	4	3	1	2	2	1	2	2	1	1	1	1	1	2	2	1	1	1	3	1	1	1	1	3	1	1
875	1	32	12	1	3	2	4	4	2	2	2	2	0	2	2	1	2	2	2	1	1	2	2	3	2	1	3	4	3	4	4	3	3	3	2	1	3	2	2	3	1	4	2	2	2	2	4	2	2
876	1	5	12	1	2	3	5	3	1	2	2	4	2	2	4	3	3	2	2	2	2	2	2	2	1	1	3	3	2	3	3	2	3	3	3	3	3	2	2	3	2	3	1	1	2	1	4	1	1
877	1	32	13	1	3	3	3	3	3	3	3	3	3	3	3	3	3	3	3	3	3	3	3	3	3	3	3	3	3	3	3	3	3	3	3	3	3	3	3	2	2	2	3	4	2	3	4	3	3
878	2	5	13	1	5	5	4	3	5	2	5	3	4	4	3	5	5	2	5	4	2	2	2	3	2	4	3	1	1	2	1	3	3	1	2	1	1	1	4	1	1	2	1	1	1	1	3	3	3
879	1	32	13	1	5	2	5	4	0	3	4	3	1	4	5	4	4	0	4	0	3	5	3	4	0	0	2	1	1	1	2	1	1	1	1	2	2	1	1	1	1	2	1	1	1	1	2	1	0
880	1	4	16	2	0	0	4	5	0	2	2	5	0	0	4	4	5	0	5	5	5	5	0	5	0	0	2	1	4	1	1	5	3	3	4	4	5	1	3	3	2	1	3	3	4	1	2	5	5
881	2	5	13	1	3	3	3	3	3	3	3	3	3	3	3	3	3	3	3	3	3	3	3	3	3	3	3	3	2	3	3	3	3	3	2	4	3	3	3	3	3	3	3	2	3	1	4	2	2
882	2	5	16	2	3	5	5	2	1	5	5	5	3	5	5	5	3	3	3	3	3	5	5	4	3	5	2	2	2	3	1	1	2	3	1	1	4	3	1	3	2	3	1	1	3	1	5	5	4
883	2	5	13	1	1	0	3	1	4	4	3	2	3	3	3	4	4	0	1	3	1	2	0	1	0	3	3	1	1	1	3	2	3	1	2	1	3	1	3	2	1	3	1	1	2	1	4	2	3
884	2	32	13	1	4	2	4	3	3	3	3	3	4	4	4	4	4	4	4	4	4	4	4	4	4	4	3	3	4	3	3	4	3	2	2	4	4	2	1	3	2	3	1	2	2	1	3	2	1
885	2	5	16	2	5	5	5	5	3	5	4	5	2	5	5	5	4	4	5	4	5	5	5	5	5	5	2	2	1	1	2	4	4	4	4	4	1	5	4	2	2	3	2	2	3	2	3	2	1
886	2	5	12	1	1	3	1	1	3	1	0	1	1	1	4	3	5	1	3	3	3	2	1	2	1	2	4	2	2	4	3	4	5	1	2	2	4	3	2	4	3	3	2	1	2	2	4	0	3
887	1	5	16	2	5	5	5	5	0	5	5	5	5	5	5	5	5	0	5	5	5	5	5	5	5	5	1	1	1	2	1	5	3	1	1	2	3	1	1	1	1	1	1	1	1	1	1	5	5
888	2	32	13	1	5	2	4	3	0	3	0	3	2	3	5	4	5	3	3	0	3	4	4	4	3	0	2	2	2	3	2	3	3	3	2	2	2	1	1	3	3	3	3	2	2	2	2	2	2
889	2	5	14	2	5	5	5	4	3	3	4	4	4	3	5	4	5	3	5	4	4	4	4	4	4	4	3	3	2	3	2	1	3	2	2	3	4	1	2	2	2	1	1	1	2	1	2	4	4
890	1	32	14	1	0	0	0	0	0	0	0	0	0	0	0	0	0	0	0	0	0	0	0	0	0	0	3	2	1	2	3	1	2	1	1	1	4	1	1	2	2	4	1	1	1	1	3	2	2
891	1	5	16	2	1	5	1	2	1	1	3	3	3	0	5	2	3	0	2	0	2	2	0	0	0	0	3	4	2	3	5	3	4	1	2	3	5	4	1	3	3	5	3	3	1	2	5	0	2
892	1	5	13	1	5	5	5	5	5	5	5	5	5	5	5	5	5	5	5	5	5	5	5	5	5	5	3	3	3	3	3	3	3	2	2	2	4	2	3	2	3	3	2	1	2	1	4	1	0
893	1	5	14	1	4	2	5	3	0	3	3	3	3	3	5	4	4	3	3	0	1	4	3	3	4	3	3	1	1	2	2	3	2	1	1	1	3	3	1	3	3	4	1	1	1	1	4	1	1
894	1	32	13	1	2	2	2	2	2	2	2	2	2	2	2	2	2	2	2	2	2	2	2	2	2	2	3	3	3	3	3	3	3	3	3	3	3	3	3	3	3	3	3	3	3	3	3	2	2
895	2	5	15	2	0	0	0	0	0	0	0	0	0	0	0	0	0	0	0	0	0	0	0	0	0	0	5	1	1	1	5	1	1	1	1	1	5	1	1	1	1	5	1	1	1	1	5	0	0
896	2	32	13	1	5	5	5	5	5	5	5	5	5	5	5	5	5	5	5	5	5	5	5	5	5	5	1	1	1	1	1	1	1	1	1	1	1	1	1	1	1	1	1	1	1	1	1	5	5
897	1	32	13	1	0	0	0	0	0	0	0	0	0	0	0	0	0	0	0	0	0	0	0	0	0	0	2	4	4	4	2	4	4	4	4	4	2	4	4	4	4	2	4	4	4	4	2	0	0
898	1	5	13	1	4	4	3	3	0	3	4	4	4	4	4	5	4	3	3	0	4	4	4	4	3	3	3	4	2	2	1	3	2	3	1	2	2	3	2	4	4	3	1	3	3	3	2	2	3
899	1	4	12	1	3	0	3	3	3	3	3	3	3	3	3	3	3	3	3	3	3	3	0	1	3	3	3	3	3	2	3	2	2	3	3	3	3	3	3	3	3	3	3	2	3	3	3	1	1
900	2	4	12	1	3	3	4	3	0	1	2	3	4	5	4	5	5	0	1	1	4	5	1	4	0	4	3	2	3	2	1	2	3	1	2	1	4	1	1	1	2	1	3	1	2	1	4	0	3
901	1	5	13	1	3	4	5	5	1	3	5	5	3	4	5	4	5	4	5	3	5	5	5	5	5	4	2	1	1	1	2	1	1	1	1	1	2	1	1	1	1	2	1	1	1	1	2	4	4
902	1	5	12	1	4	4	4	4	4	2	3	4	1	2	4	4	4	4	4	1	2	2	2	2	3	3	4	1	1	1	2	1	1	1	1	1	2	4	1	1	1	2	1	1	1	1	3	3	3
903	2	32	13	1	4	4	5	3	2	4	4	4	5	5	5	4	4	4	4	2	5	4	3	4	3	3	3	3	2	2	2	4	2	1	3	2	2	1	4	3	3	2	3	1	2	2	1	3	3
904	1	5	12	1	3	2	2	3	1	1	1	1	0	0	0	0	0	0	0	0	0	0	0	0	0	0	3	3	2	3	3	1	2	1	2	1	3	2	2	3	2	3	1	1	2	2	3	1	1
905	1	5	13	1	5	5	5	5	3	5	5	5	0	0	0	0	0	0	0	0	0	0	0	0	0	0	1	5	1	1	1	1	1	1	1	1	1	1	1	1	1	1	1	5	1	5	1	2	2
906	1	32	13	1	0	0	0	0	0	0	0	0	0	0	0	0	0	0	0	0	0	0	0	0	0	0	1	5	5	5	1	5	5	5	5	5	1	5	5	5	5	1	5	5	5	5	1	5	5
907	2	32	12	1	0	0	0	0	0	0	0	0	0	0	0	0	0	0	0	0	0	0	0	0	0	0	1	2	1	2	1	1	2	1	1	1	1	1	1	2	1	1	1	1	1	1	1	1	0
908	1	1	13	1	3	3	3	3	3	3	3	3	3	3	3	3	3	3	3	0	3	3	3	3	3	3	3	2	1	2	1	3	2	5	2	2	3	2	2	2	2	3	2	2	1	2	4	3	3
909	2	1	13	1	4	4	4	4	1	3	3	3	0	0	4	3	3	3	3	0	2	3	3	2	3	2	2	4	4	4	2	4	4	4	3	3	3	3	2	2	2	3	2	2	2	2	4	3	3
910	1	32	12	1	4	4	4	4	0	0	3	4	0	0	5	5	5	5	5	0	5	5	5	5	5	5	1	3	1	2	4	4	2	1	1	1	2	1	1	4	1	3	1	1	2	1	2	0	0
911	2	32	13	1	4	4	5	5	4	3	4	4	3	4	4	4	4	5	4	4	5	5	5	5	5	5	2	1	2	1	2	2	2	2	2	2	2	1	1	1	2	1	1	1	1	1	5	2	2
912	2	32	13	1	4	3	3	4	0	2	1	3	3	3	3	3	3	3	3	3	3	3	3	3	3	3	2	1	1	1	2	1	1	1	1	1	2	1	1	1	1	5	1	1	1	1	5	4	3
913	1	32	13	1	3	3	5	4	0	3	0	4	3	3	3	5	3	3	3	1	3	3	0	3	3	5	3	3	2	3	3	3	3	3	2	1	5	3	1	3	2	3	1	1	2	1	3	3	3
914	1	1	13	1	0	1	0	0	0	0	0	0	0	0	0	0	0	3	0	0	3	4	1	3	0	0	1	2	2	3	3	2	2	1	1	5	3	1	3	3	3	1	3	1	3	1	1	2	2
915	2	32	12	1	4	4	5	3	1	2	5	5	5	5	5	5	5	5	4	1	3	5	5	5	4	2	1	2	1	2	1	1	5	1	2	2	1	2	2	3	2	2	1	1	2	2	1	2	2
916	2	32	12	1	4	4	4	4	0	1	3	4	0	4	4	4	4	0	5	0	3	4	0	4	4	1	2	2	1	1	2	2	2	1	1	3	2	2	1	1	2	1	1	1	2	1	2	5	5
917	1	32	12	1	4	3	3	2	1	4	3	3	4	1	5	4	3	2	3	1	1	2	1	3	2	2	1	1	1	1	1	1	1	1	1	1	2	1	1	1	1	1	1	1	1	1	1	1	2
918	2	5	13	1	5	4	5	4	0	0	3	2	0	0	4	4	2	0	2	0	4	4	4	4	2	0	3	1	1	2	2	3	3	2	2	2	3	1	1	2	1	2	1	1	2	1	3	1	0
920	2	1	14	1	0	0	0	1	0	0	0	0	1	0	0	1	0	0	0	0	0	0	1	0	0	0	2	2	1	1	1	1	1	1	1	1	1	1	1	1	2	2	1	1	1	1	1	0	0
921	2	32	12	1	0	0	0	0	0	3	5	1	1	2	1	2	2	2	1	3	1	2	5	1	1	1	1	1	1	1	1	2	1	1	1	3	5	1	1	1	1	1	1	1	1	1	1	0	0
922	2	1	13	1	3	1	1	3	4	1	3	3	0	1	0	1	0	0	3	0	0	0	0	4	0	2	4	1	2	4	2	4	2	1	3	2	5	3	3	3	3	5	5	3	3	1	2	2	2
923	1	32	13	1	3	3	3	3	3	3	3	3	3	3	3	3	3	3	3	3	3	3	3	3	3	3	3	3	1	2	4	1	3	1	1	1	5	1	1	2	3	3	1	3	2	1	5	2	2
924	2	32	14	1	1	0	5	1	5	5	5	5	0	0	5	5	5	5	4	3	5	4	3	4	5	5	4	1	2	2	5	5	2	3	5	5	5	5	1	3	4	2	3	1	1	3	3	4	3
925	2	5	11	1	5	5	5	5	3	5	5	5	5	5	5	5	5	5	5	5	5	5	5	5	5	5	1	2	3	2	1	4	5	3	2	2	1	2	1	1	1	1	1	1	2	2	1	5	5
926	1	32	13	1	1	5	2	5	0	5	3	5	5	5	5	5	5	2	4	0	4	5	5	3	3	1	1	1	1	1	4	2	2	1	3	1	2	1	3	2	3	2	3	2	1	1	2	0	0
927	2	1	12	1	3	2	3	4	1	2	1	4	4	4	4	4	5	5	5	2	3	4	5	4	5	5	2	2	1	1	2	1	2	1	1	1	3	1	1	1	1	3	1	1	1	1	2	3	3
928	2	32	13	1	4	4	3	4	2	3	1	4	1	4	3	5	3	4	5	3	2	2	5	4	3	4	4	3	2	3	4	3	3	3	3	3	4	4	3	4	2	3	4	3	1	1	4	2	2
929	2	32	12	1	3	2	5	3	0	3	4	3	3	4	3	3	5	3	5	0	5	5	5	5	2	5	4	2	2	3	1	2	4	3	2	5	4	3	1	3	2	1	1	1	2	3	3	0	0
930	1	5	13	1	4	4	4	4	3	3	2	4	1	3	3	3	4	1	3	3	3	3	3	4	4	4	3	2	1	2	3	2	1	1	2	2	5	2	2	3	2	3	2	1	2	1	4	2	3
931	2	32	13	1	4	3	3	4	0	3	3	3	4	3	4	4	3	3	4	3	4	3	3	4	3	3	3	2	2	2	3	2	3	1	2	1	3	2	1	3	3	3	1	1	2	1	3	2	2
932	2	5	12	1	3	4	4	1	1	3	0	4	3	2	4	5	3	2	5	2	4	2	1	3	4	1	4	2	3	2	3	1	3	1	2	1	4	2	4	3	4	4	1	1	3	1	4	2	4
933	1	5	14	1	5	3	3	3	0	3	4	3	4	3	4	4	3	0	1	0	3	3	0	3	3	3	3	3	2	3	1	2	3	4	2	5	4	3	2	2	3	3	1	1	1	1	2	1	2
934	1	5	13	1	4	4	4	4	4	4	3	4	1	4	4	4	4	3	4	4	3	3	3	3	3	3	4	2	2	2	4	2	1	1	3	3	5	1	2	2	2	4	2	2	2	2	4	2	2
936	2	32	14	1	2	1	4	4	0	0	0	0	0	0	0	0	0	0	0	0	0	0	0	0	0	0	1	1	1	2	1	1	2	1	1	1	1	1	1	1	1	1	1	1	1	1	1	1	2
937	2	32	13	1	4	3	3	3	3	3	3	3	3	3	3	3	2	2	2	2	3	3	3	3	3	3	4	3	3	4	3	1	2	2	4	2	4	2	3	4	5	4	2	4	2	3	4	3	3
938	1	32	14	1	2	3	4	2	2	2	2	1	2	1	3	2	2	1	1	1	1	1	2	1	1	1	4	3	4	2	3	2	3	2	3	2	3	3	3	2	2	3	1	1	1	1	2	3	3
939	2	32	12	1	5	5	2	3	1	1	2	2	1	1	3	3	3	2	4	4	1	1	2	3	3	2	2	3	3	3	3	2	3	1	2	4	4	2	3	3	3	4	2	1	2	1	3	2	2
940	2	5	13	1	3	3	3	3	0	3	3	3	2	2	0	0	3	0	1	2	3	0	3	3	3	3	3	3	2	2	2	3	3	1	1	1	3	2	1	3	2	3	2	1	2	1	1	2	2
941	1	4	12	1	3	2	0	1	0	1	5	5	2	3	3	4	2	2	5	0	2	1	3	3	3	2	3	2	1	3	2	5	5	1	2	3	1	3	3	3	2	2	4	1	1	2	4	0	0
942	2	32	12	1	3	3	4	5	0	4	4	4	1	4	5	4	5	3	4	0	4	4	5	4	4	4	3	2	1	2	2	1	3	1	2	1	3	1	1	1	1	3	1	1	1	1	3	2	2
943	2	32	12	1	2	2	2	2	0	0	0	1	4	0	1	2	2	1	3	1	3	4	2	0	2	3	3	2	2	2	3	5	4	4	2	4	2	3	1	3	2	2	1	1	3	2	3	0	1
944	1	1	13	1	5	5	5	5	0	5	5	5	5	5	5	5	5	5	5	1	5	5	5	5	5	5	2	1	1	1	1	1	2	1	1	1	4	1	1	1	1	5	1	1	1	1	1	2	3
945	1	5	13	1	4	2	4	2	0	2	4	3	2	2	4	3	3	3	4	1	3	4	3	2	3	1	3	2	2	2	2	2	3	1	2	3	3	1	2	3	1	4	2	2	2	2	3	2	1
946	1	32	12	1	3	3	3	3	3	4	4	3	0	1	3	4	2	2	4	3	2	4	1	3	1	1	3	2	2	3	3	4	3	1	1	1	3	2	1	2	1	2	1	2	3	1	3	3	3
947	2	5	16	1	5	5	4	4	2	4	1	3	2	2	2	4	3	2	4	2	4	5	2	4	3	2	2	2	1	3	2	2	3	1	1	2	1	2	2	3	3	2	1	1	2	1	2	5	2
948	1	32	13	1	3	2	3	3	3	2	2	2	1	3	1	2	2	1	3	3	3	2	1	2	1	4	4	2	3	3	1	4	3	2	2	2	4	3	3	4	2	3	4	3	2	2	3	2	1
949	2	1	16	2	5	5	1	2	3	1	0	2	2	2	1	2	5	1	1	3	3	4	0	2	0	5	4	3	4	3	4	4	3	2	2	3	5	3	5	2	3	4	3	1	2	1	4	3	5
950	2	4	13	1	3	3	3	3	1	1	0	1	1	1	0	2	0	0	1	3	2	1	0	1	0	4	4	3	2	3	4	5	4	1	2	2	5	2	4	2	5	4	4	1	2	2	3	0	0
951	2	5	16	2	4	4	4	4	2	2	2	4	2	2	4	4	4	2	4	2	1	2	2	2	2	2	3	3	2	2	2	3	3	1	1	1	3	2	4	2	2	3	2	2	2	2	3	3	3
952	2	5	13	1	1	1	0	4	0	4	4	4	3	2	3	4	3	0	3	0	4	4	3	3	2	0	2	2	1	2	3	1	2	1	1	1	2	1	1	1	1	2	1	1	1	1	3	1	4
953	2	4	12	1	1	2	3	2	0	1	4	3	1	0	3	4	3	2	2	0	2	2	1	2	2	1	2	2	1	2	2	1	2	1	1	1	4	1	1	2	1	2	1	1	1	1	2	1	1
954	2	32	14	1	1	1	1	1	0	0	0	0	1	1	1	1	1	0	1	0	0	1	0	0	1	1	3	3	1	3	3	1	3	1	1	2	3	3	1	3	1	3	1	3	1	2	3	2	2
955	1	5	14	1	3	2	5	3	2	2	2	5	1	3	4	2	4	3	4	1	2	3	0	3	2	3	3	2	1	2	3	1	3	1	2	1	4	2	1	2	1	3	1	1	2	1	3	1	3
956	2	32	13	1	0	0	0	2	0	0	1	3	0	2	0	3	0	2	0	0	0	0	0	2	0	0	3	2	3	2	3	4	3	1	2	4	4	2	3	2	3	4	4	1	2	1	3	1	2
957	1	32	13	1	4	4	4	4	4	4	4	4	4	4	4	4	3	3	4	3	3	4	4	4	4	4	3	1	2	1	1	1	2	1	1	1	4	2	1	1	2	4	1	1	1	1	2	5	5
958	1	5	13	1	0	0	0	3	1	4	1	1	3	3	5	3	3	4	5	2	5	5	3	0	0	0	2	2	1	1	3	1	1	1	1	3	4	2	1	1	1	1	1	1	1	1	1	2	5
959	2	32	12	1	3	2	3	3	4	2	2	3	1	4	3	4	3	1	1	4	3	3	2	3	1	5	3	2	2	3	3	2	2	2	2	2	4	2	2	2	2	3	3	1	4	3	4	3	2
960	2	32	13	1	3	3	2	3	3	3	5	3	3	3	4	3	3	3	3	3	3	3	2	3	2	3	5	3	2	3	3	1	4	1	4	1	5	3	1	3	1	3	1	1	1	2	5	4	4
961	1	32	13	1	2	0	1	1	0	1	1	3	1	0	1	1	1	0	1	0	1	1	0	1	0	0	2	4	1	2	2	5	1	1	1	1	5	1	1	2	3	2	1	1	1	2	5	0	5
962	1	32	14	1	3	3	3	3	0	3	3	1	2	3	3	3	3	0	3	0	3	3	2	3	0	0	3	3	2	3	2	2	2	1	2	3	4	2	2	2	2	4	2	1	2	1	3	1	1
963	1	32	14	1	4	5	4	3	0	1	4	4	0	3	4	3	2	1	3	0	4	3	2	4	2	1	2	3	1	2	3	1	1	1	1	1	3	1	1	3	2	2	1	1	1	1	2	2	1
966	2	5	16	2	3	4	4	3	3	3	2	2	3	4	4	3	4	3	2	2	3	4	2	3	0	4	3	3	2	5	3	3	4	2	2	1	3	3	2	3	2	3	2	2	2	2	3	2	2
967	2	5	16	2	1	1	3	3	1	3	2	3	3	3	3	3	3	2	2	1	2	2	1	1	0	1	3	2	1	2	2	2	2	1	2	1	3	1	2	3	1	2	1	1	2	2	2	3	3
968	1	1	13	1	5	5	5	5	5	5	5	5	5	5	5	5	5	5	5	5	5	5	5	5	5	5	2	1	1	1	2	3	2	2	2	1	3	2	2	2	2	2	2	1	2	2	1	3	3
969	2	1	12	1	5	3	4	3	0	2	1	5	1	3	3	3	3	0	2	0	5	5	5	3	1	3	3	2	1	2	2	1	1	1	1	1	2	2	3	2	1	2	1	1	1	1	1	2	0
970	1	32	14	1	0	0	0	0	0	0	0	0	0	0	0	0	0	0	0	0	0	0	0	0	0	0	2	2	1	3	3	1	2	1	1	1	3	2	1	4	1	3	1	1	1	1	2	0	5
971	2	32	12	1	0	0	0	0	0	0	0	0	0	0	0	0	0	0	0	0	0	0	0	0	0	0	4	3	1	5	3	5	5	2	3	1	5	5	5	5	3	5	5	5	5	5	4	4	5
972	2	32	12	1	5	5	5	5	0	0	3	5	5	0	0	4	0	2	0	0	0	0	0	0	0	0	5	2	1	3	1	1	3	2	3	1	5	2	1	2	4	4	1	1	1	1	4	1	2
973	1	32	12	1	4	3	4	3	1	4	3	3	0	0	3	4	3	1	3	0	4	4	1	4	1	1	3	2	2	1	2	1	2	1	1	2	3	2	2	2	2	3	2	1	2	1	3	2	3
974	1	5	13	1	4	4	4	4	4	4	4	4	4	4	4	4	4	4	4	4	4	4	4	4	4	4	2	2	1	1	2	1	2	1	1	1	2	1	1	1	1	2	1	1	1	1	2	4	4
975	2	32	12	1	3	3	3	3	3	3	3	3	3	3	3	3	3	3	3	3	3	3	3	3	3	3	3	3	3	3	3	3	3	3	3	3	3	3	3	3	3	3	3	3	3	3	3	3	3
976	2	5	13	1	5	5	5	4	4	4	5	5	5	5	5	5	5	3	5	3	5	5	4	5	4	3	3	1	1	2	1	1	2	1	1	2	2	2	1	2	1	3	1	1	2	1	1	4	4
977	2	5	16	2	2	3	4	1	0	1	3	1	0	0	0	1	2	0	1	0	2	2	2	2	2	0	3	2	1	2	2	1	3	1	1	1	4	1	1	2	1	5	1	1	2	1	3	1	0
978	1	32	15	1	3	2	4	1	0	3	4	3	0	1	5	3	1	1	5	3	2	3	0	2	0	0	3	3	3	2	2	2	4	2	3	3	4	4	3	5	3	2	2	3	4	5	2	0	1
979	1	4	14	1	5	5	5	5	0	5	1	5	0	5	5	5	5	5	5	0	5	5	5	5	5	0	1	1	1	1	1	1	1	1	1	1	1	1	1	1	1	1	1	1	1	1	1	5	5
980	1	4	14	1	5	5	5	5	0	5	5	5	5	5	5	5	5	5	5	0	5	5	5	5	5	5	1	1	1	1	1	1	1	1	1	1	1	1	1	1	1	1	1	1	1	1	1	5	5
981	2	32	13	1	3	3	2	3	2	3	2	3	2	2	2	1	1	1	1	2	1	1	1	1	1	1	3	2	2	2	4	2	3	2	2	3	3	3	2	3	3	3	1	3	3	3	3	0	1
982	2	32	15	2	4	3	3	3	3	4	4	4	3	3	3	3	3	3	3	3	3	3	3	3	3	3	3	3	1	2	2	1	3	1	2	1	3	2	2	2	1	3	1	1	1	1	3	3	3
[truncated: 17 more columns]
